# Supplementary material for: Adaptive Evolution of Eel Fluorescent Proteins from Fatty Acid Binding Proteins Produces Bright Fluorescence in the Marine Environment
Source: PLoS One. 2015 Nov 11;10(11):e0140972. doi: 10.1371/journal.pone.0140972 (PMC4641735; doi:10.1371/journal.pone.0140972)
Supplement: S1 Table — (XLSX) [file pone.0140972.s005.xlsx]

## Sheet: Accession Numbers
gb|KF636412.1| Acanthopagrus schlegelii brain lipid binding p...						Acanthopagrus_schlegelii
ref|XM_011225559.1| Ailuropoda melanoleuca fatty a...						Ailuropoda_melanoleuca
ref|XM_011225559.1| Ailuropoda melanoleuca fatty a...						Ailuropoda_melanoleuca_1
ref|XM_006273281.1| Alligator mississippiensis fat...						Alligator_mississippiensis
ref|XM_006269747.1| Alligator mississippiensis fat...						Alligator_mississippiensis_2
ref|XM_006030834.1| Alligator sinensis fatty acid ...						Alligator_sinensis
dbj|LC002778.1| Anguilla australis GFP mRNA for green fluores...						Anguilla_australis
dbj|LC002778.1| Anguilla australis GFP mRNA for green fluores...						Anguilla_australis_1
dbj|LC002779.1| Anguilla bicolor bicolor GFP mRNA for green f...						Anguilla_bicolor_bicolor
dbj|LC002780.1| Anguilla bicolor pacifica GFP mRNA for green ...						Anguilla_bicolor_pacifica
dbj|AB763906.1| Anguilla japonica UnaG mRNA for bilirubin bin...						Anguilla_japonica
dbj|LC002781.1| Anguilla mossambica GFP mRNA for green fluore...						Anguilla_mossambica
ref|XM_003215562.2| Anolis carolinensis fatty acid...						Anolis_carolinensis
gb|BT082436.1| Anoplopoma fimbria clone afim-evh-532-055 Fatt...						Anoplopoma_fimbria
ref|XM_009288295.1| Aptenodytes forsteri fatty aci...						Aptenodytes_forsteri
ref|XM_007245666.1| Astyanax mexicanus fatty acid ...						Astyanax_mexicanus
ref|XM_007170579.1| Balaenoptera acutorostrata sca...						Balaenoptera_acutorostrata_scammoni
ref|XM_007190781.1| Balaenoptera acutorostrata sca...						Balaenoptera_acutorostrata_scammoni_
ref|XM_010861782.1| Bison bison bison fatty acid b...						Bison_bison_bison
ref|XM_005909120.1| Bos mutus fatty acid-binding p...						Bos_mutus
ref|XR_807450.1| Bos taurus						Bos_taurus
ref|XR_807450.1| Bos taurus fatty acid-binding pro...						Bos_taurus_1
gb|GQ180981.1| Branchiostoma belcheri fatty acid binding prot...						Branchiostoma_belcheri
ref|XM_002746921.2| Callithrix jacchus fatty acid ...						Callithrix_jacchus
ref|XM_007899296.1| Callorhinchus milii fatty acid...						Callorhinchus_milii
ref|XM_008498458.1| Calypte anna fatty acid bindin...						Calypte_anna
ref|XM_008497331.1| Calypte anna fatty acid bindin...						Calypte_anna_1
ref|XM_006189570.1| Camelus ferus fatty acid bindi...						Camelus_ferus
ref|XM_533484.5| Canis lupus familiaris fatty acid...						Canis_familiaris
gi|443683275|gb|KB312243.1| Capitella teleta						Capitella_teleta
ref|XM_005684506.2| Capra hircus fatty acid bindin...						Capra_hircus
ref|XM_003479736.3| Cavia porcellus fatty acid bin...						Cavia_porcellus
ref|XM_004422277.1| Ceratotherium simum simum fatt...						Ceratotherium_simum
ref|XM_004425866.1| Ceratotherium simum simum fatt...						Ceratotherium_simum_1
gb|U92442.1|CAU92442:63-467 Chaenocephalus aceratus fatty acid binding protein H6-isoform H6-FABP mRNA						Chaenocephalus_aceratus
ref|XM_007066194.1| Chelonia mydas fatty acid bind...						Chelonia_mydas
ref|XM_005389151.1| Chinchilla lanigera fatty acid...						Chinchilla_lanigera
This Study						Chlopsid_FP1
This Study						Chlopsid_FP2
ref|XM_004469084.2| PREDICTED: Dasypus novemcinctus						Dasypus_2
ref|XM_006862183.1| Chrysochloris asiatica fatty a...						Chrysochloris_asiatica
ref|XM_006834697.1| Chrysochloris asiatica fatty a...						Chrysochloris_asiatica_1
ref|XM_002127790.3| Ciona intestinalis fatty acid-...						Ciona_intestinalis
ref|XM_005507473.1| Columba livia fatty acid bindi...						Columba_livia
ref|XM_004673824.2| Condylura cristata fatty acid ...						Condylura_cristata
ref|XM_003504212.1| Cricetulus griseus fatty acid ...						Cricetulus_griseus
ref|XM_009564545.1| Cuculus canorus fatty acid bin...						Cuculus_canorus_1
ref|XM_008313551.1| Cynoglossus semilaevis fatty a...						Cynoglossus_semilaevis
ref|XM_008309562.1| Cynoglossus semilaevis fatty a...						Cynoglossus_semilaevis_1
gb|GU205785.1| Cyprinus carpio heart-type fatty-acid binding ...						Cyprinus_carpio
gb|BC164937.1| Danio rerio fatty acid binding protein 7, brai...						Danio_rerio
gb|BC162199.1| Danio rerio fatty acid binding protein 7, brai...						Danio_rerio_A
ref|XM_004469084.2| Dasypus novemcinctus fatty aci...						Dasypus_novemcinctus
ref|NM_001032009.2| Drosophila melanogaster fatty acid bindin...						Drosophila_melanogaster
ref|XM_004702041.1| Echinops telfairi fatty acid b...						Echinops_telfairi
ref|XM_006894941.1| Elephantulus edwardii fatty ac...						Elephantulus_edwardii
ref|XM_006878984.1| Elephantulus edwardii fatty ac...						Elephantulus_edwardii_1
gb|EU042103.1| Epinephelus coioides brain-type fatty acid bin...						Epinephelus_coioides
ref|XM_008147958.1| Eptesicus fuscus fatty acid bi...						Eptesicus_fuscus
gi|253741083|gb|GQ244482.1| Equus asinus						Equus_asinus
ref|XM_001504210.4| PREDICTED: Equus caballus						Equus_caballus
ref|XM_008528555.1| Equus przewalskii fatty acid b...						Equus_przewalskii
ref|XM_008538559.1| Equus przewalskii fatty acid b...						Equus_przewalskii_1
ref|XM_007521300.1| Erinaceus europaeus fatty acid...						Erinaceus_europaeus
ref|NM_001303819.1| Esox lucius fatty acid binding protein 7,...						Esox_lucius
ref|XM_005266858.2| Homo sapiens fatty acid bindin...						FABP7_human
ref|XM_005242156.2| Falco peregrinus fatty acid bi...						Falco_cherrug
ref|XM_003986517.3| Felis catus fatty acid binding...						Felis_catus
ref|XM_005043523.1| Ficedula albicollis fatty acid...						Ficedula_albicollis
ref|XM_010621608.1| Fukomys damarensis fatty acid ...						Fukomys_damarensis
ref|XM_010638243.1| Fukomys damarensis fatty acid ...						Fukomys_damarensis_1
ref|NM_001309980.1| Fundulus heteroclitus fatty acid binding ...						Fundulus_heteroclitus
ref|XM_004630296.1| Octodon degus fatty acid bindi...						Gadus_morhua
ref|XM_008580884.1| Galeopterus variegatus fatty a...						Galeopterus_variegatus
ref|XM_008566882.1| Galeopterus variegatus fatty a...						Galeopterus_variegatus_1
ref|NM_205308.2| Gallus gallus fatty acid binding protein 7, ...						Gallus_gallus
gb|AY880399.1| Gekko japonicus GekBS168P mRNA, complete cds						Gekko_japonicus
gb|U92446.1|GGU92446 Gobionotothen gibberifrons fatty acid bi...						Gobionotothen_gibberifrons
ref|XM_004044620.1| Gorilla gorilla gorilla fatty ...						Gorilla_gorilla
ref|XM_010576246.1| Haliaeetus leucocephalus fatty...						Haliaeetus_leucocephalus
ref|XM_010585837.1| Haliaeetus leucocephalus fatty...						Haliaeetus_leucocephalus_1
ref|XM_005934313.1| Haplochromis burtoni fatty aci...						Haplochromis_burtoni
ref|XM_004860144.2| Heterocephalus glaber fatty ac...						Heterocephalus_glaber
ref|XM_004850812.2| Heterocephalus glaber fatty ac...						Heterocephalus_glaber_1
gb|GU588405.1| Ictalurus furcatus clone CBZF5974 fatty acid-b...						Ictalurus_furcatus
gb|GU588405.1| Ictalurus furcatus clone CBZF5974 fatty acid-b...						Ictalurus_punctatus
ref|XM_005340522.1| Ictidomys tridecemlineatus fat...						Ictidomys_tridecemlineatus
ref|XM_004651231.1| Jaculus jaculus fatty acid bin...						Jaculus_jaculus
ref|XM_010756067.1| Larimichthys crocea fatty acid...						Larimichthys_crocea
ref|XM_010746646.1| Larimichthys crocea fatty acid...						Larimichthys_crocea_A
ref|XM_010756901.1| Larimichthys crocea fatty acid...						Larimichthys_crocea_B
gb|JQ598171.1| Lasiurus cinereus fatty acid binding protein 3...						Lasiurus_cinereus
ref|XM_005990448.1| Latimeria chalumnae fatty acid...						Latimeria_chalumnae
ref|XM_006626427.1| Lepisosteus oculatus fatty aci...						Lepisosteus_oculatus
ref|XM_006631302.1| Lepisosteus oculatus fatty aci...						Lepisosteus_oculatus_A
ref|XM_006751710.1| Leptonychotes weddellii fatty ...						Leptonychotes_weddellii
ref|XM_006747218.1| Leptonychotes weddellii fatty ...						Leptonychotes_weddellii_1
ref|XM_007468645.1| Lipotes vexillifer fatty acid ...						Lipotes_vexillifer_1
ref|XM_007454898.1| Lipotes vexillifer fatty acid ...						Lipotes_vexillifer_2
ref|XM_003404241.2| Loxodonta africana fatty acid ...						Loxodonta_africana
ref|XM_009206181.1| Papio anubis fatty acid bindin...						Macaca_fascicularis
ref|XM_003898238.2| Papio anubis fatty acid bindin...						Macaca_mulatta
ref|XM_001381687.3| Monodelphis domestica fatty ac...						Macropus_eugenii
ref|XM_004540323.2| Maylandia zebra fatty acid-bin...						Maylandia_zebra
ref|XM_004540323.2| Maylandia zebra fatty acid-bin...						Maylandia_zebra_1
ref|XM_004540323.2| Maylandia zebra fatty acid-bin...						Maylandia_zebra2
ref|XM_010707425.1| Meleagris gallopavo fatty acid...						Meleagris_gallopavo
ref|XM_005154719.2| Melopsittacus undulatus fatty ...						Melopsittacus_undulatus
ref|XM_008935974.1| Merops nubicus fatty acid bind...						Merops_nubicus
ref|XM_010188592.1| Mesitornis unicolor fatty acid...						Mesitornis_unicolor
ref|XM_005073314.2| Mesocricetus auratus fatty aci...						Mesocricetus_auratus
ref|XM_005079513.2| Mesocricetus auratus fatty aci...						Mesocricetus_auratus_1
ref|XM_012765476.1| Microcebus murinus fatty acid ...						Microcebus_murinus
ref|XM_005363642.1| Microtus ochrogaster fatty aci...						Microtus_ochrogaster
ref|XM_005353158.1| Microtus ochrogaster fatty aci...						Microtus_ochrogaster_1
ref|XM_001369562.2| Monodelphis domestica fatty ac...						Monodelphis_domestica
ref|NM_021272.3| Mus musculus fatty acid binding protein 7, b...						Mus_musculus
ref|XM_004740116.2| Mustela putorius furo fatty ac...						Mustela_putorius_furo
ref|XM_005875065.1| Myotis brandtii fatty acid bin...						Myotis_brandtii
ref|XM_005858945.1| Myotis brandtii fatty acid bin...						Myotis_brandtii_1
ref|XM_006767044.1| Myotis davidii fatty acid-bind...						Myotis_davidii
ref|XM_006089226.1| Myotis lucifugus fatty acid bi...						Myotis_lucifugus
ref|XM_008842729.1| Nannospalax galili fatty acid ...						Nannospalax_galili
ref|XM_008848237.1| Nannospalax galili fatty acid ...						Nannospalax_galili_1
ref|XM_006798411.1| Neolamprologus brichardi fatty...						Neolamprologus_brichardi
ref|XM_003255647.2| Nomascus leucogenys fatty acid...						Nomascus_leucogenys
ref|XM_010771495.1| Notothenia coriiceps fatty aci...						Notothenia_coriiceps
ref|XM_010786491.1| Notothenia coriiceps fatty aci...						Notothenia_coriiceps_A
ref|XM_004587214.2| Ochotona princeps fatty acid b...						Ochotona_princeps
ref|XM_004577092.1| Ochotona princeps fatty acid-b...						Ochotona_princeps_1
ref|XM_004630296.1| Octodon degus fatty acid bindi...						Octodon_degus
ref|XM_004642925.1| Octodon degus fatty acid bindi...						Octodon_degus_1
ref|XM_004630296.1| Octodon degus fatty acid bindi...						Octodon_degus_2
ref|XM_004403621.2| Odobenus rosmarus divergens fa...						Odobenus_rosmarus_divergens
gi|313225217|emb|FN653016.1| Oikopleura dioica						Oikopleura_dioica
ref|NM_001124713.1| Oncorhynchus mykiss fatty acid binding pr...						Oncorhynchus_mykiss
ref|NM_001281342.1| Oncorhynchus mykiss fatty acid-binding pr...						Oncorhynchus_mykiss_A
gb|JN254629.1| Onychostoma macrolepis fatty acid-binding prot...						Onychostoma_macrolepis
ref|XM_004263865.1| Orcinus orca fatty acid bindin...						Orcinus_orca
ref|XM_003442929.3| Oreochromis niloticus fatty ac...						Oreochromis_niloticus
ref|XM_003458335.3| Oreochromis niloticus fatty ac...						Oreochromis_niloticus_2
ref|XM_001507402.2| Ornithorhynchus anatinus myeli...						Ornithorhynchus_anatinus
ref|XM_007954129.1| Orycteropus afer afer fatty ac...						Orycteropus_afer
ref|XM_007950708.1| Orycteropus afer afer fatty ac...						Orycteropus_afer_1
ref|XM_002714798.2| Oryctolagus cuniculus fatty ac...						Oryctolagus_cuniculus
ref|NM_001122917.1| Oryzias latipes fatty acid binding protei...						Oryzias_latipes
ref|XM_004082208.2| Oryzias latipes fatty acid-bin...						Oryzias_latipes_B
gb|BT075528.1| Osmerus mordax clone omor-eva-505-077 Fatty ac...						Osmerus_mordax
gb|BT074973.1| Osmerus mordax clone omor-eva-509-054 Fatty ac...						Osmerus_mordax_A
ref|XM_003781640.2| Otolemur garnettii fatty acid ...						Otolemur_garnettii
ref|XM_004011152.2| Ovis aries fatty acid binding ...						Ovis_aries
ref|XM_527495.5| Pan troglodytes fatty acid bindin...						Pan_paniscus
ref|XM_527495.5| Pan troglodytes fatty acid bindin...						Pan_troglodytes
ref|XM_007092397.1| Panthera tigris altaica fatty ...						Panthera_tigris_altaica
ref|XM_005967247.1| Pantholops hodgsonii fatty aci...						Pantholops_hodgsonii
ref|XM_003898238.2| Papio anubis fatty acid bindin...						Papio_anubis
gb|U92447.1|PCU92447 Parachaenichthys charcoti fatty acid bin...						Parachaenichthys_charcoti
ref|XM_006139453.1| Pelodiscus sinensis fatty acid...						Pelodiscus_sinensis
gb|FJ826533.1| Perca flavescens fatty acid binding protein H6...						Perca_flavescens
ref|XM_006981261.1| Peromyscus maniculatus bairdii...						Peromyscus_maniculatus_bairdii_1
Obtained in WGS searches with Procavia short reads						Petromyzon_marinus
gb|GQ501003.1| Phasianus colchicus fatty acid binding protein...						Phasianus_colchicus
ref|XM_007117816.1| Physeter catodon cAMP-dependen...						Physeter_catodon
ref|XM_007128467.1| Physeter catodon fatty acid bi...						Physeter_catodon_1
ref|XM_007564765.1| Poecilia formosa fatty acid bi...						Poecilia_formosa
ref|XM_007547624.1| Poecilia formosa fatty acid bi...						Poecilia_formosa_1
ref|XM_008397183.1| Poecilia reticulata fatty acid...						Poecilia_reticulata
ref|XM_008421851.1| Poecilia reticulata fatty acid...						Poecilia_reticulata_1
ref|XM_002817316.3| Pongo abelii fatty acid bindin...						Pongo_abelii
Obtained in WGS searches with Petromyzon short reads						Procavia_capensis
gi|543344889:45-443 Pseudopodoces humilis fatty acid binding protein 7						Pseudopodoces_humilis
ref|XM_011358763.1| Pteropus vampyrus fatty acid b...						Pteropus_vampyrus
ref|XM_005751890.1| Pundamilia nyererei fatty acid...						Pundamilia_nyererei
ref|XM_007425356.1| Python bivittatus fatty acid b...						Python_bivittatus
ref|XM_007442580.1| Python bivittatus fatty acid-b...						Python_bivittatus_1
gb|EU271755.1| Rachycentron canadum muscle fatty acid binding...						Rachycentron_canadum
ref|NM_030832.2| Rattus norvegicus fatty acid binding protein...						Rattus_norvegicus
ref|XM_010353670.1| Rhinopithecus roxellana fatty ...						Rhinopithecus_roxellana
ref|XM_010375409.1| Rhinopithecus roxellana fatty ...						Rhinopithecus_roxellana_1
ref|XM_006820182.1| Saccoglossus kowalevskii cellu...						Saccoglossus_kowalevskii
ref|XM_003922344.2| Saimiri boliviensis boliviensi...						Saimiri_boliviensis
gb|BT047032.1| Salmo salar clone ssal-eve-536-037 Fatty acid-...						Salmo_salar
ref|XM_003769410.2| Sarcophilus harrisii fatty aci...						Sarcophilus_harrisii
gb|GU205786.1| Schizothorax prenanti heart-type fatty-acid bi...						Schizothorax_prenanti
ref|XM_009097543.1| Serinus canaria fatty acid bin...						Serinus_canaria
gb|HQ228170.1| Sparus aurata fatty acid-binding protein mRNA,...						Sparus_aurata
ref|XM_005340522.1| Ictidomys tridecemlineatus fat...						Spermophilus_tridecemlineatus_1
ref|XM_008289681.1| Stegastes partitus fatty acid ...						Stegastes_partitus
ref|XM_008290491.1| Stegastes partitus fatty acid ...						Stegastes_partitus_1
ref|XM_008276914.1| Stegastes partitus fatty acid-...						Stegastes_partitus_3
ref|XM_003725819.2| Strongylocentrotus purpuratus ...						Strongylocentrotus_purpuratus
dbj|AK391779.1| Sus scrofa mRNA, clone: HTMT10022E07, express...						Sus_scrofa
ref|XM_002188827.3| Taeniopygia guttata fatty acid...						Taeniopygia_guttata
ref|XM_011620526.1| Takifugu rubripes fatty acid-b...						Takifugu_rubripes
ref|XM_003962529.2| Takifugu rubripes fatty acid-b...						Takifugu_rubripes_B
ref|XM_008048373.1| Tarsius syrichta fatty acid bi...						Tarsius_syrichta_1
emb|CR631800.2| Tetraodon nigroviridis full-length cDNA						Tetraodon_nigroviridis
emb|CR714188.2| Tetraodon nigroviridis full-length cDNA						Tetraodon_nigroviridis_B
gb|GU001777.1| Trachinotus blochii brain lipid binding protei...						Trachinotus_blochii
ref|XM_004382726.1| Trichechus manatus latirostris...						Trichechus_manatus_latirostris
ref|XM_006171528.1| Tupaia chinensis fatty acid bi...						Tupaia_belangeri
ref|XM_006171528.1| Tupaia chinensis fatty acid bi...						Tupaia_chinensis_1
ref|XM_008694486.1| Ursus maritimus fatty acid bin...						Ursus_maritimus
ref|XM_008691143.1| Ursus maritimus fatty acid bin...						Ursus_maritimus_1
ref|XM_010965499.1| Camelus bactrianus fatty acid ...						Vicugna_pacos
gb|BC135436.1| Xenopus tropicalis hypothetical protein LOC548...						Xenopus_tropicalis
ref|XM_005806438.1| Xiphophorus maculatus fatty ac...						Xiphophorus_maculatus
ref|XM_005806438.1| Xiphophorus maculatus fatty ac...						Xiphophorus_maculatus_2
ref|XM_005798333.1| Xiphophorus maculatus fatty ac...						Xiphophorus_maculatus_B
ref|XM_002188827.3| Taeniopygia guttata fatty acid...						Zonotrichia_albicollis

## Sheet: Species Abbreviations
ACANTHOPAGRUS_SCHLEGELII				ACA_SCH
AILUROPODA_MELANOLEUCA				AIL_MEL
AILUROPODA_MELANOLEUCA_1				AIL_MEL_1
ALLIGATOR_MISSISSIPPIENSIS				ALL_MIS
ALLIGATOR_MISSISSIPPIENSIS_2				ALL_MIS_2
ALLIGATOR_SINENSIS				ALL_SIN
ANGUILLA_AUSTRALIS				ANG_AUS
ANGUILLA_AUSTRALIS_1				ANG_AUS_1
ANGUILLA_BICOLOR_BICOLOR				ANG_BIC_BI
ANGUILLA_BICOLOR_PACIFICA				ANG_BIC_PA
ANGUILLA_JAPONICA				ANG_JAP
ANGUILLA_MOSSAMBICA				ANG_MOS
ANOLIS_CAROLINENSIS				ANO_CAR
ANOPLOPOMA_FIMBRIA				ANO_FIM
APTENODYTES_FORSTERI				APT_FOR
ASTYANAX_MEXICANUS				AST_MEX
BALAENOPTERA_ACUTOROSTRATA_SCAMMONI				BAL_ACU_S1
BALAENOPTERA_ACUTOROSTRATA_SCAMMONI_1				BAL_ACU_S2
BISON_BISON_BISON				BIS_BIS_BI
BOS_MUTUS				BOS_BOS1
BOS_TAURUS				BOS_BOS2
BOS_TAURUS_1				BOS_BOS3
BRANCHIOSTOMA_BELCHERI				BRA_BEL_
CALLITHRIX_JACCHUS				CAL_JAC
CALLORHINCHUS_MILII				CAL_MIL
CALYPTE_ANNA				CAL_ANN
CALYPTE_ANNA_1				CAL_ANN_1
CAMELUS_FERUS				CAM_FER
CANIS_FAMILIARIS				CAN_FAM
CAPITELLA_TELETA				CAP_TEL
CAPRA_HIRCUS				CAP_HIR
CAVIA_PORCELLUS				CAV_POR
CERATOTHERIUM_SIMUM				CER_SIM
CERATOTHERIUM_SIMUM_1				CER_SIM_1
CHAENOCEPHALUS_ACERATUS				CHA_ACE
CHELONIA_MYDAS				CHE_MYD
CHINCHILLA_LANIGERA				CHI_LAN
CHLOPSID_FP1				CHL_FP1
CHLOPSID_FP2				CHL_FP2
CHOLOEPUS_HOFFMANNI				CHO_HOF
CHRYSOCHLORIS_ASIATICA				CHR_ASI
CHRYSOCHLORIS_ASIATICA_1				CHR_ASI_1
CIONA_INTESTINALIS				CIO_INT
COLUMBA_LIVIA				COL_LIV
CONDYLURA_CRISTATA				CON_CRI
CRICETULUS_GRISEUS				CRI_GRI
CUCULUS_CANORUS_1				CUC_CAN_1
CYNOGLOSSUS_SEMILAEVIS				CYN_SEM
CYNOGLOSSUS_SEMILAEVIS_1				CYN_SEM_1
CYPRINUS_CARPIO				CYP_CAR
DANIO_RERIO				DAN_RER
DANIO_RERIO_A				DAN_RER_A
DASYPUS_NOVEMCINCTUS				DAS_NOV
DROSOPHILA_MELANOGASTER				DRO_MEL
ECHINOPS_TELFAIRI				ECH_TEL
ELEPHANTULUS_EDWARDII				ELE_EDW
ELEPHANTULUS_EDWARDII_1				ELE_EDW_1
EPINEPHELUS_COIOIDES				EPI_COI
EPTESICUS_FUSCUS				EPT_FUS
EQUUS_ASINUS				EQU_ASI
EQUUS_CABALLUS				EQU_CAB
EQUUS_PRZEWALSKII				EQU_PRZ
EQUUS_PRZEWALSKII_1				EQU_PRZ_1
ERINACEUS_EUROPAEUS				ERI_EUR
ESOX_LUCIUS				ESOX		A
FABP7_HUMAN				FAB_HUM
FALCO_CHERRUG				FAL_CHE
FELIS_CATUS				FEL_CAT
FICEDULA_ALBICOLLIS				FIC_ALB
FUKOMYS_DAMARENSIS				FUK_DAM
FUKOMYS_DAMARENSIS_1				FUK_DAM_1
FUNDULUS_HETEROCLITUS				FUN_HET
GADUS_MORHUA				GAD_MOR
GALEOPTERUS_VARIEGATUS				GAL_VAR
GALEOPTERUS_VARIEGATUS_1				GAL_VAR_1
GALLUS_GALLUS				GAL_GAL
GEKKO_JAPONICUS				GEK_JAP
GOBIONOTOTHEN_GIBBERIFRONS				GOB_GIB
GORILLA_GORILLA				GOR_GOR
HALIAEETUS_LEUCOCEPHALUS				HAL_LEU
HALIAEETUS_LEUCOCEPHALUS_1				HAL_LEU_1
HAPLOCHROMIS_BURTONI				HAP_BUR
HETEROCEPHALUS_GLABER				HET_GLA
HETEROCEPHALUS_GLABER_1				HET_GLA_1
ICTALURUS_FURCATUS				ICT_FUR
ICTALURUS_PUNCTATUS				ICT_PUN
ICTIDOMYS_TRIDECEMLINEATUS				ICT_TRI
JACULUS_JACULUS				JAC_JAC
LARIMICHTHYS_CROCEA				LAR_CRO
LARIMICHTHYS_CROCEA_A				LAR_CRO_A
LARIMICHTHYS_CROCEA_B				LAR_CRO_B
LASIURUS_CINEREUS				LAS_CIN
LATIMERIA_CHALUMNAE				LAT_CHA
LEPISOSTEUS_OCULATUS				LEP_OCU
LEPISOSTEUS_OCULATUS_A				LEP_OCU_A
LEPTONYCHOTES_WEDDELLII				LEP_WED
LEPTONYCHOTES_WEDDELLII_1				LEP_WED_1
LIPOTES_VEXILLIFER_1				LIP_VEX_1
LIPOTES_VEXILLIFER_2				LIP_VEX_2
LOXODONTA_AFRICANA				LOX_AFR
MACACA_FASCICULARIS				MAC_FAS
MACACA_MULATTA				MAC_MUL
MACROPUS_EUGENII				MAC_EUG
MAYLANDIA_ZEBRA				MAY_ZEB1
MAYLANDIA_ZEBRA_1				MAY_ZEB2
MAYLANDIA_ZEBRA2				MAY_ZEB3
MELEAGRIS_GALLOPAVO				MEL_GAL
MELOPSITTACUS_UNDULATUS				MEL_UND
MEROPS_NUBICUS				MER_NUB
MESITORNIS_UNICOLOR				MES_UNI
MESOCRICETUS_AURATUS				MES_AUR
MESOCRICETUS_AURATUS_1				MES_AUR_1
MICROCEBUS_MURINUS				MIC_MUR
MICROTUS_OCHROGASTER				MIC_OCH
MICROTUS_OCHROGASTER_1				MIC_OCH_1
MONODELPHIS_DOMESTICA				MON_DOM
MUS_MUSCULUS				MUST_MUST
MUSTELA_PUTORIUS_FURO				MUS_PUT_Fu
MYOTIS_BRANDTII				MYO_BRA
MYOTIS_BRANDTII_1				MYO_BRA_1
MYOTIS_DAVIDII				MYO_DAV
MYOTIS_LUCIFUGUS				MYO_LUC
NANNOSPALAX_GALILI				NAN_GAL
NANNOSPALAX_GALILI_1				NAN_GAL_1
NEOLAMPROLOGUS_BRICHARDI				NEO_BRI
NOMASCUS_LEUCOGENYS				NOM_LEU
NOTOTHENIA_CORIICEPS				NOT_COR
NOTOTHENIA_CORIICEPS_A				NOT_COR_A
OCHOTONA_PRINCEPS				OCH_PRI
OCHOTONA_PRINCEPS_1				OCH_PRI_1
OCTODON_DEGUS				OCT_DEG
OCTODON_DEGUS_1				OCT_DEG_1
OCTODON_DEGUS_2				OCT_DEG_2
ODOBENUS_ROSMARUS_DIVERGENS				ODO_ROS_DI
OIKOPLEURA_DIOICA				OIK_DIO
ONCORHYNCHUS_MYKISS				ONC_MYK
ONCORHYNCHUS_MYKISS_A				ONC_MYK_A
ONYCHOSTOMA_MACROLEPIS				ONY_MAC
ORCINUS_ORCA				ORC_ORC
OREOCHROMIS_NILOTICUS				ORE_NIL
OREOCHROMIS_NILOTICUS_2				ORE_NIL_2
ORNITHORHYNCHUS_ANATINUS				ORN_ANA
ORYCTEROPUS_AFER				ORY_AFE
ORYCTEROPUS_AFER_1				ORY_AFE_1
ORYCTOLAGUS_CUNICULUS				ORY_CUN
ORYZIAS_LATIPES				ORY_LAT
ORYZIAS_LATIPES_B				ORY_LAT_B
OSMERUS_MORDAX				OSM_MOR
OSMERUS_MORDAX_A				OSM_MOR_A
OTOLEMUR_GARNETTII				OTO_GAR
OVIS_ARIES				OVI_OVI
PAN_PANISCUS				PAN_PAN1
PAN_TROGLODYTES				PAN_PAN2
PANTHERA_TIGRIS_ALTAICA				PAN_TIG_AL
PANTHOLOPS_HODGSONII				PAN_HOD
PAPIO_ANUBIS				PAP_ANU
PARACHAENICHTHYS_CHARCOTI				PAR_CHA
PELODISCUS_SINENSIS				PEL_SIN
PERCA_FLAVESCENS				PER_FLA
PEROMYSCUS_MANICULATUS_BAIRDII_1				PER_MAN_BA
PETROMYZON_MARINUS				PET_MAR
PHASIANUS_COLCHICUS				PHA_COL
PHYSETER_CATODON				PHY_CAT
PHYSETER_CATODON_1				PHY_CAT_1
POECILIA_FORMOSA				POE_FOR
POECILIA_FORMOSA_1				POE_FOR_1
POECILIA_RETICULATA				POE_RET
POECILIA_RETICULATA_1				POE_RET_1
PONGO_ABELII				PON_ABE
PROCAVIA_CAPENSIS				PRO_CAP
PSEUDOPODOCES_HUMILIS				PSE_HUM
PTEROPUS_VAMPYRUS				PTE_VAM
PUNDAMILIA_NYEREREI				PUN_NYE
PYTHON_BIVITTATUS				PYT_BIV
PYTHON_BIVITTATUS_1				PYT_BIV_1
RACHYCENTRON_CANADUM				RAC_CAN
RATTUS_NORVEGICUS				RAT_NOR
RHINOPITHECUS_ROXELLANA				RHI_ROX
RHINOPITHECUS_ROXELLANA_1				RHI_ROX_1
SACCOGLOSSUS_KOWALEVSKII				SAC_KOW
SAIMIRI_BOLIVIENSIS				SAI_BOL
SALMO_SALAR				SAL_SAL
SARCOPHILUS_HARRISII				SAR_HAR
SCHIZOTHORAX_PRENANTI				SCH_PRE
SERINUS_CANARIA				SER_CAN
SPARUS_AURATA				SPA_AUR
SPERMOPHILUS_TRIDECEMLINEATUS_1				SPE_TRI_1
STEGASTES_PARTITUS				STE_PAR
STEGASTES_PARTITUS_1				STE_PAR_1
STEGASTES_PARTITUS_3				STE_PAR_3
STRONGYLOCENTROTUS_PURPURATUS				STR_PUR
SUS_SCROFA				SUS_SUS
TAENIOPYGIA_GUTTATA				TAE_GUT
TAKIFUGU_RUBRIPES				TAK_RUB
TAKIFUGU_RUBRIPES_B				TAK_RUB_B
TARSIUS_SYRICHTA_1				TAR_SYR_1
TETRAODON_NIGROVIRIDIS				TET_NIG
TETRAODON_NIGROVIRIDIS_B				TET_NIG_B
TRACHINOTUS_BLOCHII				TRA_BLO
TRICHECHUS_MANATUS_LATIROSTRIS				TRI_MAN_LA
TUPAIA_BELANGERI				TUP_BEL
TUPAIA_CHINENSIS_1				TUP_CHI_1
URSUS_MARITIMUS				URS_MAR
URSUS_MARITIMUS_1				URS_MAR_1
VICUGNA_PACOS				VIC_PAC
XENOPUS_TROPICALIS				XEN_TRO
XIPHOPHORUS_MACULATUS				XIP_MAC
XIPHOPHORUS_MACULATUS_2				XIP_MAC_2
XIPHOPHORUS_MACULATUS_B				XIP_MAC_B
ZONOTRICHIA_ALBICOLLIS				ZON_ALB

## Sheet: Sequences
Acanthopagrus_schlegelii atggttgatgctttctgtgccacttggaagctggttgacagcgagaattttgatgattacatgaaagcactcggcgtgggctttgccacccggcaggttgggaacgtgaccaagccgaccgtgatcatcagc---caggagggc---gacaaggtggtgattcgcacccagagc---------accttcaagaacacagagatctccttcaagctgggagaggagttcgacgaaaccaccgctgacgacaggaac---tgcaagtccatcgtgaccatggaaggagacaagctggtccacgtccagaagtgggacggcaaagagaccaagttcgtcagagaaatcaaggacggcaagctgatcatgaatctgac…
Ailuropoda_melanoleuca atggtggaggctttctgtgccacctggaagctgacggacagccagaactttgatgagtacatgaaggctctaggtgtgggctttgccactaggcaggtgggaaatgtgaccaagccaacggtgatcatcagt---caggagggg---gacaaagtgtttatcaggactcaaagc---------acattcaagaacacagagattagtttccatctgggagaagagttcgacgaaaccactgcagatgacagaaac---tgtaagtctgttgttagcctggatggggacaaactggttcatgtacagaaatgggatggcaaagaaacaaattttgtaagagaaattaaggatggcaaaatggttatgactcttactt…
Ailuropoda_melanoleuca_1 ATGGTGGAGGCTTTCTGTGCCACCTGGAAGCTGACGGACAGCCAGAACTTTGATGAGTACATGAAGGCTCTAGGTGTGGGCTTTGCCACTAGGCAGGTGGGAAATGTGACCAAGCCAACGGTGATCATCAGT---CAGGAGGGG---GACAAAGTGTTTATCAGGACTCAAAGC---------ACATTCAAGAACACAGAGATTAGTTTCCATCTGGGAGAAGAGTTCGACGAAACCACTGCAGATGACAGAAAC---TGTAAGTCTGTTGTTAGCCTGGATGGGGACAAACTGGTTCATGTACAGAAATGGGATGGCAAAGAAACAAATTTTGTAAGAGAAATTAAGGATGGCAAAATGGTTATGACTCTTAC…
Alligator_mississippiensis atggttgaggcattctgtgctacctggaagcttgttgatagccagaactttgatgagtacatgaaggctttgggagtgggttttgccactcggcaggtgggaaacgtgactaaacccacagtgataatcagc---agtgagggg---gacaaagtagtgatcaggacccagagc---------actttcaagaacacagaaatcagcttcaaacttggagaggagtttgatgaaactaccccagatgacagaaat---tgcaagtcagttgtgaccctggacggagacaaactagttcatgtgcagaaatgggatggcaaagagacaaaatttgttagagaaatcaaggatggaaaaatggttatgactctc…
Alligator_mississippiensis_2 ATGGTTGAAGCTTTTGCAGGCACCTGGAAACTGGTGGAGAGCGTTAATTTTGATGAATATATGAAAGCACTTGGTGTGGGTTTTGCTACGAGGCAGATGGCAAACCTGACCAAGCCAACCACCATCATTGAG---CTGGAGGGC---GGCAAGATCATCTTGAAGACCCAGAGC---------ACCTTCAAGAGCACAGAGATCATATTCAAACTGGGGGAGGAATTTGATGAAACAACTGCAGATGACAGGCAT---GTCAAGTCAGTGGTGACACTAGACGAAGGAAAACTTGTCCATATACAGAAGTGGGATGGAAAAGAAACAAACCTGGTCCGAGAACTGCAGGATGGGAAGTTAATTCTGACTT…
Alligator_sinensis ATGGTTGAAGCTTTTGCAGGCACCTGGAAACTGGTGGAGAGCGTTAATTTTGATGAATATATGAAAGCACTTGGTGTGGGTTTTGCTATGAGGCAAATGGCAAACCTGACCAAGCCAACCACCATCATTGAG---CTGGAGGGC---GACAAGATGATCTTGAAGACCCAGAGC---------ACCTTCAAGACCACAGAGATCACATTCAAACTGGGGGAGGAATTTGATGAAACAACTGCAGATGACAGGCAT---GTCAAGTCAGTGGTGACACTAGATGAAGGAAAACTTGTCCATATACAGAAGTGGGATGGAAAAGAAACAAACCTGGTCCGAGAACTGCAGGATGGGAAGTTAATTCTGACTTTAACCATGGG…
Anguilla_australis atggtcgagaaatttgttggcacctggaagatcgcagacagccataattttggtgaatacctgaaagctatcggagccccaaaggaattaagcgatggtggggatgccacgacgccgacattgtacatctcccagaaggacgga---gacaaaatgacagtgaaaatagagaatggacctcctacgttccttgacactcaagtaaagttcacattaggggaggagttcgacgaatttccttctgaccgaagaaaaggcgtacgatctgtcgtgaacttggtgggagagaagctggtgtacttacaaaagtgggacggcaaggagacgacgttggtccgagagatcaaggacggtaaactgttcgtgacacttacgatggg…
Anguilla_australis_1 ATGGTCGAGAAATTTGTTGGCACCTGGAAGATCGCAGACAGCCATAATTTTGGTGAATACCTGAAAGCTATCGGAGCCCCAAAGGAATTAAGCGATGGTGGGGATGCCACGACGCCGACATTGTACATCTCCCAGAAGGACGGA---GACAAAATGACAGTGAAAATAGAGAATGGACCTCCTACGTTCCTTGACACTCAAGTAAAGTTCACATTAGGGGAGGAGTTCGACGAATTTCCTTCTGACCGAAGAAAAGGCGTACGATCTGTCGTGAACTTGGTGGGAGAGAAGCTGGTGTACTTACAAAAGTGGGACGGCAAGGAGACGACGTTGGTCCGAGAGATCAAGGACGGTAAACTGTTCGTGACACTTACGATG…
Anguilla_bicolor_bicolor atggtcgagaaatttgttggtacctggaagatcgcagaaagccataattttggtgaatacctgaaagctatcggagccccaaaggaattaagcgatggtggggatgccacgaagccgacattgtacatctcccagaaggacgga---gacaaaatgacagtgaaaatagagaatgggcctcctacgttccttgacactgaagtaaagttcaaattaggggaggagttcgacgaatttccttctgatcgaagaaaaggcgtaagatctgtcgtgaacttggtgggagagaagctggtgtacgcacagaaatgggacggcaaggagacgacgtatgtccgagagataaaggacggtaaactggtcgtgacacttac…
Anguilla_bicolor_pacifica atggtcgagaaatttgttggtacctggaagatcgcagaaagccataattttggtgaatacctgaaagctatcggagccccaaaggaattaagcgatggtggggatgccacgaagccgacattgtacatctcccagaaggacgga---gacaaaatgacagtgaaaatagagaatgggcctcctacgttccttgacactgaagtaaaattcaaattaggggaggagttcgacgaatttccttctgatcgaagaaaaggcgtaagatctgtcgtgaacttggtgggagagaagctggtgtacgtacagaaatgggacggcaaggagacgacgtatgtccgagagataaaggacggtaaactggtcgtgacactta…
Anguilla_japonica atggtcgagaaatttgttggcacctggaagatcgcagacagccataattttggtgaatacctgaaagctatcggagccccaaaggaattaagcgatggtggggatgccacgacgccgacattgtacatctcccagaaggacgga---gacaaaatgacagtgaaaatagagaatggacctcctacgttccttgacactcaagtaaagttcaaattaggggaggagttcgacgaatttccttctgatcgaagaaaaggcgtaaaatctgtcgtgaacttggtgggagagaagctggtgtacgtacaaaagtgggacggcaaggagacgacgtatgtccgagagataaaggacggtaaactggtcgtgacacttacgatggga…
Anguilla_mossambica atggtcgagaaatttgttggcacctggaagatcgcagacagccataattttggtgaatacctgaaagctatcggagccccaaaggaattaagcgatggtggggatgccacgacgccgacattgtacatctcccagaaggacaga---gacaaaatgacagtgaaaatagagaatggacctcctacgttccttgacactgaagtaaagttcaaattaggggaggagttcgacgaatttccttctgatcgaagaaaaggcgtacgatctgtcgtgaacttggtgggagagaagctggtgtacttacaaaagtgggacggcaagaagacgacgttggtccgagagatcaaggacggtaaactggtcgtgacacttacgatgg…
Anolis_carolinensis atggttgaggcattctgtgctacttggaagctgattgacagccagaactttgatgaatacatgaaggcactgggtgttggctatgctacccgccaagtgggaaatgtcaccaaaccaacggtgatcatcagc---caggaggga---gacaaagtggtgatcaagacccagagc---------accttcaagaacacagaaatcagtttcaagctgggagaagaatttgatgaatgtacagcagatgataggaac---tgcaaatctgtggtgtccatggatggagataaattagtccatgtgcagaagtgggatggcaaagaaacaaactttgttagagaaattaaagatggaaaaatggtcatgaccctcacctttg…
Anoplopoma_fimbria atggttgatgctttctgcgcgacgtggaaactggtggacagccagaactttgatgaatacatgaaggcactcggtgttggttttgccacacgacaggtgggcaacgtcaccaaaccaacagtagtgatcagc---caggatggg---gacaaagtggtggtgaaaaccctgagc---------accttcaagaacactgagatctcctccaagcttggagaggagtttgatgagaccacagctgatgaccgacat---gtcaaatctaccttcaccatggaaggagacacacttgtgcaagtgcagaagtgggatggcaaggagaccaaatttgtcagagaaatgaaggatgggaagcttgtggcgactttgagttttga…
Aptenodytes_forsteri ATGGTCGACGCCTTCGTGGGGACCTGGAAGCTGGTGGATACGGCCAATTTCGATGAGTACATGAAGGCGTTGGGCGTGGGCTTCGCCACCCGGCAGATGGCCAGCCTCACCAAACCCACCACCATCATCGAG---GTGGAGGGC---GACAAGATCACGGTGAAGACCCAAAGC---------ACCTTCAAGAACATGGAGATCAGCTTCAAGCTGGGTGAGGAGTTTGACGAGACCACGGCAGACGACAGGCAC---GTCAAGTCTGTGGTCACGCTGGATGGAGGCAAACTCGTCCACGTTCAGAAGTGGGAGGGGAAGGAGACATCGCTGGTCCGGGAGCTGAAGGATGGGAAATTAATTCTGACTCTCACCATG…
Astyanax_mexicanus atggctgaggctttcgtcggcacgtggaacctgaaggagagcaagaacttcgacgactacatgaaagccctgggtgtgggctttgcaacacgtcaggttggcagcatgaccaaacccaccaccatcatttcc---ctggaaggt---gatgtcatcacgttaaagacagtcagt---------accttcaagaccacagaaatcaatttcaaactgggagaagagtttgacgagaccacagcagatgatcgtaaa---gtcaagtctttggtgaccgttgatggaggcaagatggttcatgttcagaaatgggacggcaaagagacaacactggtcagagaagtcgacggcaacagtcttacactgacactaactctcgg…
Balaenoptera_acutorostrata_scammoni ATGGTGGACGCCTTCGTGGGCACCTGGAAGTTAGCGGACAGCAAGAATTTCGATGACTACATGAGGTCAATCGGTGTGGGTTTTGCTAACAGGCAGGTGGCCAACATGACTAAGCCTACCACAATCATCGAA---GTGAACGGG---GACACAATCACCATAAAAACACAAAGC---------ACCTTTAAGAACACGGAGATCAGCTTCAAGCTAGGAGTGGAGTTCGATGAGACAACAGCAGATGACAGGAAG---GTCAAGTCCGTTGTGACGCTGGATGGAGGCAAACTCGTCCACACGCAGAAGTGGAACGGACAAGAGACAACACTTGTGCGGGAAGTAGTTGCTGGGAAACTCATC…
Balaenoptera_acutorostrata_scammoni_1 ATGGTGGAGGCTTTCTGTGCTACGTGGAAGCTGACGGACAGTCAGAATTTTGACGAGTACATGAAGGCTCTAGGTGTGGGCTTTGCCACTAGGCAGGTGGGAAATGTGACTAAACCAACAGTGATCATCAGT---CAGGAGGGG---GACAAAGTGGTGATCAAGACTCAAAGC---------ACATTCAAGAACACAGAGATTAGTTTCCATCTGGGAGAAGAGTTTGATGAAACCACTCCAGATGACAGAAAC---TGTAAGTCTGTTGTTAGCCTGGATGGAGACAAACTTGTCCATGTACAGAAATGGGATGGCAAAGAGACAAATTTTGTAAGAGAGATTAAGAATGGCAAAATGG…
Bison_bison_bison ATGGTGGAGGCTTTCTGTGCTACCTGGAAGCTGACGGAGAGTCAGAACTTTGATGAGTACATGAAGGCGCTTGGTGTGGGCTTTGCCACTAGGCAGGTGGGCAATGTGACTAAGCCAACAGTGATCATCAGT---CAGGAGGGG---GACAGAGTGGTGATCAGGACTCAAAGC---------ACATTCAAGAACACAGAGATTAGTTTCCATCTGGGAGAAGAGTTTGATGAAACCACTGCAGACGACAGAAAC---TGTAAGTCTGTTGTTAGCCTGGATGGAGACAAACTTGTTCATGTACAGAAATGGGATGGCAAAGAAACAAATTTTGTAAGAGAGATTAAGGACGGCAAAATGATCATGACTCTTACTTTTGGC…
Bos_mutus ---GTGGACACCTTCATGGGTACCTGGAAGTTAGTGGATAGCAGGAATTTCGATGACTACATGAAGTCTCTTGGTGTGGGTTTTGCTACCAAACAGGCGGCCAATATTACCAAGCCTATCACAGTCATCGAA---GTGAATGTG---GACACAATCACCATAAAAACACAAAGC---------GTCTTCCAGAATAGGGAGGTTAGCTTCGAGCTGGGAGTGAATTTCAATGAGACAACAGCAGATGACAGGAAA---GTCAAGTCCATCGTGATGCTGGATGGAGGCAAATTTGTCCACGTGCAGAAGTGGAATGGACAAGAGACAACACTTGTATGGGAAATAGTTGATGAGAAACTCATCCTGCTGCTCACCCACTGCAGTGCGAT…
Bos_taurus atggtggaggctttctgtgctacctggaagctgacggagagtcagaactttgatgagtacatgaaggcgcttggtgtgggctttgccactaggcaggtgggcaatgtgactaagccaacagtgatcatcagt---caggagggg---gacagagtggtgatcaggactcaaagc---------acattcaagaacacagagattagtttccatctgggagaagagtttgatgaaaccactgcagacgacagaaac---tgtaagtctgttgttagcctggatggagacaaacttgttcatgtacagaaatgggatggcaaagaaacaaattttgtaagagagattaaggacggcaaaatgatcatgactcttacttttggcgatgtgg…
Bos_taurus_1 ---GTGGACACCTTCATGGGTACCTGGAAGTTAGTGGATAGCAGGAATTTCGATGACTACATGAAGTCTCTTGGTGTGGGTTTTGCTACCAAACAGGCGGCCAATATTACCAAGCCTATCACAGTCATCGAA---GTGAATGTG---GACACAATCACCATAAAAACACAAAGC---------GTCTTCCAGAATAGGGAGGTTAGCTTCGAGCTGGGAGTGAATTTCAATGAGACAACAGCAGATGACAGGAAA---GTCAAGTCCATCGTGATGCTGGATGGAGGCAAATTTGTCCACGTGCAGAATTGGAATGGACAAGAGACAACACTTGTACGGGAAATAGTTGATGAGAAACTCATCCTGCCGCTCACCCACTGCAGTGC…
Branchiostoma_belcheri ATGCCGGTCGATCTCTCGGGAACATGGAAGCTGGACAGCAGCGAAAACTTCGAGGAATTCATGAAGAAACTCGAGGTGAACATGGCCCTCCGTAAGATGGGTGCACTGGCCAAGCCGACCACTGAGATCACA---CAGACGGGC---GACCATTTCGTCATCAAGACGTCCACC---------ACCTTCAAGAACACCGCGGTGGAGTTCGACATCGGGCAGGAATTCGACGAGAAGACCGCAGACGACAAGGAG---GTCAAGTCCGTTGCTACATGGGACGGAGACAAGCTGGTGGTGACGCAGAAAGGCGAC---------GTGCTGTACATCAGGGAACTGCAGGACGACGCACTGCTGTTGACCTGTACCG…
Callithrix_jacchus atggtggaggctttctgtgctacctggaaactgaccgacagtcagaactttgatgagtacatgaaggctctaggtgtgggctttgccactaggcaggtgggaaatgtgaccaaaccaacagtaattatcagt---caggaagga---gacaaagtggtcatcaggactctcagc---------acattcaagaatacggagattagtttccatctgggagaagagtttgatgaaaccactgcagatgatagaaac---tgtaagtctgttgttagcctggatggagacaaacttgttcacgttcagaaatgggatggcaaagaaacaaatttcgtaagagaaattaaggatggcaaaatggttatgacccttacttttgg…
Callorhinchus_milii atggttgatgcttttgttgctacctggaaactcaccgttagcgagaacttcgacgagtacatgaaagccttgggtgttggtttcgctgtgaggcaagtgggcaatgttaccaaacctacaatcatcatcagc---aaagaaggg---gataaggtcgtgatcaagactcagagc---------accttcaaaaacaccgaaatcagcttcaaactcggggaagagttcgacgagagtacaccggacgacagaaac---tgcaaatcaacggtgtcattggacgatgacaaacttgtccatgtgcagaagtgggacgggaaggaaaccacctttgtcagagagatcaaggatgacaaaatggttatgaccctcacatttg…
Calypte_anna ATGGTCGACGCCTTTGTGGGCACCTGGAAGATGGTGGATACGGCCAATTTCGATGAGTACATGAAAGCGTTGGGCGTGGGCTTTGCCACGCGGCAGGTGGCCGCGTTCACCAAACCCACCACCATCATCGAG---GTGGCAGGC---GACAAGATCACCCTGAAGACTCAAAGC---------ACCTTCAAGAACACCGAGATCAGCTTCAAGCTGGGAGAGGAGTTTGACGAGACCACAGCGGATGACAGACAT---GTCAAGTCCTTGGTCACGCTGGATGGGGGCAAACTCATCCACGTGCAGAAGTGGGATGGGAAGGAGACATCGCTGGTCCGGGAGCTGAAGGATGGGAAGTTGATTCTGACGCTCACCATGGGCAACGT…
Calypte_anna_1 ATGGTCGAGGCTTTCTGCGGCACCTGGAAGCTGGTGGACAGCCACAACTTCGACGAGTACATGAAGGCGCTCGGAGTGGGTTTTGCAACACGACAGGTGGGAAATGTGACTAAACCCACTGTGATTATCAGC---AGTGAGGGG---GACAAAGTAGTGATCAAGACTCAAAGC---------ACTTTCAAAAACACAGAAATCTGCTTTAAGCTTGGAGAGGAATTTGATGAAACTACCCCTGATGACAGAAAC---TGCAAATCAGTTGTAACACTGGATGGAGACAAGCTAGTGCACGTACAAAAGTGGGATGGCAAAGAGACAAACTTTGTGAGAGAAATAAAGGATGGCAAAATGGTAATGACTCTCACCTTTGGTGAT…
Camelus_ferus atggtggaggctttctgtgctacctggaagctgacggacagtcagaactttgatgagtacatgaaggctctaggtgtgggttttgccactaggcaggtgggaaatgtgactaaaccaacagtgatcatcagt---caggagggt---gacaaagtggtgatcaggacccaaagc---------acattcaagaacacagagattagtttccatctgggagaagagtttgatgaaaccactgcagacgacaggaac---tgtaagtctgttgttagtctggatggagacagacttgttcatgtgcagaaatgggatggcaaagaaacaaattttgtgagagagattaaggatggcaaaatggtcatgactcttacttttggcgatg…
Canis_familiaris atggtggaggctttctgtgctacctggaagctgactgacagccagaactttgatgagtacatgaaggctctaggtgtgggctttgccaccaggcaggtgggaaatgtgaccaaaccaaccgtgatcatcggc---caggagggg---gacaaagtggtgatcagaactcagtgc---------acgttcaagaacacagagattagtttccacctgggagaggagtttgatgaaaccactgcagatgacagaaac---tgtaagtctgttgttagcctggatggggacaaacttgttcatgtacagaagtgggatggcaaagaaacaaattttgtaagagaaattaaggatggcaaaatggttatgactcttacttttggtg…
Capitella_teleta ATGGCTGCGGCTTTTGCTGGAACCTGGAAGCTGGTCGAGAGCGAGAAATTCGACGAATACATGAAGGGATGTGGTGTCGGCCTGGTCACGCGCACAGCCGCCAACCAGCTTAAGCCTTCTCAGGTCATCTCT---GTCGACGGC---GACAAAATCACCATCAAGACTCTGTCC---------ACCTTCAAGAACACCGAAGTTAGCTTCACTCTCGGACAAGAGTTCGAGGAGACGACCGCGGATGGAAGAAAA---ATGAAGACCACCTACAAGATGGACGGCGACAAACTGGTCGCTGACCTGAAGAAGGATGGCGACACCTCGACCTACGTCCGCGAAATCACCCCCGCAGGCATGACCATGACATTGACCGTTAAGG…
Capra_hircus atggtggaggctttctgcgctacctggaagctgacggcgagtcagaactttgatgagtacatgaaggcgcttggtgtgggctttgccactaggcaggtgggcaatgtgactaaaccaacagtgatcatcagt---caggagggg---gacagagtggtgatcaggactcaaagc---------acattcaagaacacagagattagtttccacctgggagaagagtttgatgaaaccaccgccgatgacagaaac---tgtaagtctgttgttagcctggatggagacaaacttgttcacgtacagaaatgggatggcaaagaaacaaattttgtaagagagattaaggatggcaaaatggtcatgactcttacttttggcgatgt…
Cavia_porcellus atggtggaggctttctgtgctacttggaagctgacggacagtcagaactttgacgagtacatgaaggctctaggcgtgggctttgccacgaggcaggtggggaacgtgaccaagcccacagtgattattagt---caggaggct---ggccgggtggtgatcaggacccagtgc---------acgttcaagaacacggagatcagcttctttctgggggaggagtttgatgaaatcagtgtggacgaccgaaag---tgtaagtctgttgttagcctggacggaggcaaacttgtgcacatacagaaatgggacggcaaggagacaaagtttgtgagagaaattaaagatgacaaaatggttatgactctgacttttggtga…
Ceratotherium_simum atggtggaggctttctgtgctacctggaagctgacggacagtcagaactttgatgagtacatgaaggccctgggtgtgggctttgccactaggcaggtgggaaatgtgactaaaccgacagtgatcatcagt---caggagggg---gacaaagtggtgatcaggactcagagc---------acattcaagaacacagagattagtttccatctgggagaagagtttgatgaaaccactgcagatgacagaaac---tgtaagtccattgttagcctggatggagacaaactcgttcacgtacagaaatgggatggcaaagaaacaaattttgtgagagaaattaaggatggcaaaatggttatgactcttacttttg…
Ceratotherium_simum_1 ATGGTGGACGTTTTCGTGGGCACCTGGAAGCTAGTGGACAGCAAAAATTTCGATGACTACATGAAGTCAATCGGTGTGGGTTTTGCTACCAGGCAGGTAGCCAACATGACCAAGCCTACCACAATCATCGAA---ATAAATGGG---GACACTATCACCATAAAAACACACAGC---------ACCTTCAAGAACACAGAGATCAGCTTCAAGCTGGGGGTAGAGTTCGACGAGACAACGGCAGATGACAGGAAG---GTCAAGTCCATTGTGACGCTGGATGGAGGCAAACTTGTCCATGTGCAGAAGTGGAACGGGCAAGAGACAACACTTATGCGGGAGCTAATTGATGGAAAACTCATCCTGACACTCACCCA…
Chaenocephalus_aceratus atggttgagaaatttgttgggacgtggaagatgatttccagcgataactttgatgactacatgaaagcaatcggtgtgggatttgcgacccggcaggtggggaatcgcaccaaacccaacttggtagtgagc---gtggacgatcaagggtttgtatgcttgaagtctcagagc---------actttcaaaaccactgagatcaagttcaagctaaacgagccattcgaagagacgaccgcagacgataggaag---accaagaccgtggtgactctggagaacgggaaacttgtgcagaaacagagctgggatggcaaagagacaaatatcgagagggagatcgaagatgggaaattggtagcgaaatgcatt…
Chelonia_mydas ATGGTTGAGGCATTCTGTGCTACCTGGAAGCTGACTGAGAGCCAGAACTTTGATGAATACATGAAGGCGCTGGGAGTGAGCTTTGCTACTCGGCAGGTGGGGAACGTCACTAAGCCCACAGTGATAATCAGC---AATGAAGGG---GACAAAGTAATGATCAGGACCCAGAGC---------ACTTTCAAGAACACTGAAATCAGCTTCAAACTTGGAGAAGAGTTTGAGGAAACTACCCCAGATGACAGACAC---TGCAAATCAGTTGTGACCCTGGATGGAGACAAACTAGTTCATGTACAGAAATGGGATGGCACAGAGACAAACTTTGTTAGAGAAATTAAGGATGGCAAAATGGTAATGACTCTCACCTTTGGTGAT…
Chinchilla_lanigera atggtggaggctttctgtgctacctggaagctgacggacagtcagaactttgatgaatacatgaaggccctgggtgtgggctttgccacgaggcaagtggggaatgtgaccaagccaacagtgattatcagt---caggaagca---ggcaaggtggtgatccggacccagtgc---------acattcaagaacacggagatcagtttccacctgggagaggagttcgatgaaatcagtgcagatgacagaaag---tgtaagtctgttgttagtctggatggagacaaactcgttcacacacagagatgggatggcaaggaaacaaaatttgtgagagaaattaaggatggcaaaatggttatgactcttacctttg…
Chlopsid_FP1 ATGTTTGAGGATTTCCTTGGCACCTGGAAGTGCATAGACAGCCAAAATTTTGGCGCGTACCTGGCAGCTATCGGAGCCCCTCCAGTGCTGAGTGAACGTGCAGATGCCACGAGACCAACAGTGCATTTCAAC---AGGGATGGG---GACAAATTAAGTTTGAAAGTAGAGCATGGCCCTCCACCACTGAAAGACGTTTTGTTGTCCTTCAAATTGGGAGAGGAGTTTGACGAGCACCCTACTGATGGCCGGAAG---TGCAAAACTCTCGTGACATTTGAAGGAGACAAATTGTTGTACTTGCAAAAATGGGATGGCAAGGAGACTGTCGTGGTCCGAGAGATCCGAGATGGAAACGTAGTTGCGACACTTTCCCATGAAGGCGT…
Chlopsid_FP2						ATGTTTGAGGATTTCCTTGGCACCTGGGAGTGCATAGACAGCCAAAATTTTGGCGCGTACCTGGCAGCAGTCGGAGCCCCTCCAGTGCTGAGTGACCGTGCGGATGCCACGAGACCAACAGTGTATTTCAAC---AGGGATGGG---GACAAATTAAGCTTGAAAGTAGAGCACGGGCCTCCTCCACTGAAAGACGTTATCTTGTCCTTCAAATTGGGAGAGGAGTTTGACGAGCACCCTACTGATGGCCGGAAG---TGCAAAACTCTCGTGACATTTGAAGGAGACAAGTTGTTGTACTTGCAAAAATGGGACGGCAAGGAGACTGTCGTGGTCCGAGAGATCCGAGACGGAAACGTAGTTGCGACACTTTCCCATGAAGGCGTTGTGGCATTGCGC…
Choloepus_hoffmanni atggtggaggctttctgtgct---tggaagctgacagacagtcagaactttgatgaatacatgaaggccctaggtgtgggttttgccactaggcaggtgggaaatgtgactaaaccaacagtgatcatcagt---caggaaggg---gacaaagtggtgattaggactcagagc---------acattcaagaacacagagatcagtttccatctgggagaagagtttgatgaagccactgcagatgacagaaac---tgtaagtctgtcgtaagcttggatggagacaaacttgttcatatacagaaatgggatggcaaggaaacaaattttgtaagagaaataaaggatggcaaaatggtcatggtaagtaatctta…
Chrysochloris_asiatica ATGGTAGACGCCTTCGCAGGCACCTGGAAGCTGGTGGACAGCAAGAATTTCGATGACTACATGAAGTCTCTCGGTGTGGGTTTTGCTACCAGGCAGGTGGCTAACATGACCAAGCCTACTACAATCATTGAA---GTGAACGGG---GACAACATCACCATAAAGACACAGAGC---------ACCTTTAAGAATACGGAGATCAACTTTAAGCTGGGAGTGGAGTTTGATGAGACAACAGCAGATGACAGGAAA---GTCAAGTCCACTGTGACGCTGGATGGAGGCAAACTGGTCCACACGCAGAAGTGGGATGGGCAAGAGACAATACTTGTTCGGGAACTACGTGATGGAAAACTCATACTGACACTTACCC…
Chrysochloris_asiatica_1 ATGGTGGATGCTTTCTGCGCTACCTGGAAACTGACAGACAGTCAGAACTTTGATGAGTACATGAAGGCTCTAGGTGTGGGTTTTGCTGTTCGGCAGGTGGGGAATGTGACTAAACCAACAGTGATCATCAGT---CAGGAAGGA---GACAAAGTGGTGATCAGGACTCAAAGC---------ACATTCAAGAACACAGAGATTAGTTTCCATCTGGGAGAAGAATTTGACGAAACCACTGCAGATGACAGAAAC---TGTAAGTCTGTTGTAAGTCTGGATGGAGACAAACTCATTCATGTACAGAAATGGGATGGCAAAGAGACAAATTTTGTAAGAGAAATTAAAGATGAAAAAATGGTCATGACTCTTAC…
Ciona_intestinalis atggccgcagcacttaacggagtttggaaaatcaagacgtcagaaaactttgacgagtatatgaaagctttaggcgttaattttgcactaagaaagttgggcaacttggctaaaccagttctcaccatcaaa---atcgaaggc---aatgaagtttttttaaaaagtgtaagc---------accgctaggaacatcgaaaccaaatgtactatcggtgtcgaatgggacgaagcgacccccgacggtagaaaa---tgcaagagcatcatgacttgggatggcagcaaactggttcaagtacaaaagtgggatggtaaacaaaccactgttacacgctatttgaaagatggcaatttagaaatggatcttgaaatcga…
Columba_livia ------------------------------------------------------------------ggtccaggagtggggtttgcaacacgacaggtggggaatgtgactaaacccactgtgatcatcagc---agcgagggg---gacaaagtagtgatcaagactcaaagc---------actttcaaaaacacagaaatctgctttaaacttggagaggaatttgatgaaattagccccgatgacagaaac---tgcaaatcagttgtgaccctggatggagacaagctagtgcacgtacagaagtgggacggcaaagagacaaactttgtgagagaaataaaggatggcaaaatggtaatgactctcacctttggtgatg…
Condylura_cristata atggtggaggctttctgtgctacctggaagctgacagacagtcagaactttgatgagtacatgaaggctctaggtgtgggctttgccacgaggcaggtgggcaatgtgactaaaccaacagtgatcatcagc---caggagggg---gacaaagtggtgatcaggactcaatcc---------acgtttaaaaacacagagattagtttccatctgggagaagagtttgatgagatcactgcagatgacagaaat---tgtaagtctgttgttagcctggatggagacaaacttgttcatgtacagaaatgggatggcaaagaaacaaattttgtaagagaaattcaggatggcaaaatggttatgactcttacctttgg…
Cricetulus_griseus atggtggatgctttctgtgccacctggaagctgacggacagtcagaattttgatgagtatatgaaagctctgggtgtgggcttcgccactaggcaagtaggaaatgtgaccaagccaacggttataatcagc---caggaaggt---ggcaaagtggtgatcaggacccagtgc---------acattcaagaacacagagatcagcttccagctgggcgaagagtttgaggaaaccagcatagatgacaggaac---tgtaagtctgttgttcggttggatggagacaaacttattcatgtccagaaatgggatggcaaagaaacagattgtgtaagagaaattaaggacggcaaaatgattgtgactcttacctttgg…
Cuculus_canorus_1 ATGGCTGACGCCTTCGCGGGCACCTGGAAGCTGGTGGATTCGGCCAATTTCGATGAGTACATGAAGGCGTTGGGCGTGGGCTTCGCCACCCGGCAAGTGGCCGGGCTCACCAAACCCACCACCATCATCGAG---GTGCAGGGC---GACAAGATCACCGTGAAGACCCAAAGC---------ACCTTCAAGAACACGGAAATCAGTTTCAAGCTGGGCGAGGAGTTTGACGAGACCACGGCGGACGACAGGCAC---GTCAAGTCTGTGGTCACACTGGATGGAGGCAAACTCATCCACGTGCAGAAGTGGGAGGGGAAGGAGACATCACTGGTCCGGGAGCTGAAGGATGGGAAATTAGTTCTGACTCTCACCATGGGC…
Cynoglossus_semilaevis atggtcgatgccttctgtgccacctggaaactggtcgacagtgagaactttgatgactacatgaaggcgctgggcgtgggctttgccacccggcaggtgggcaacgtcaccaagcccaccgtcgtcatcagc---caggacgga---gacaaggtggtgatccgaacccagagc---------accttcaaaaacacagagatctccttcaagctgggagaggagtttgatgaaaccacggcggacgacaggaac---tgcaaatccaccgtgtctctggagggagacaagctggtccacgtccagaagtgggacggcaaggagactcagtttgttcgagaaatcaaggatgggaagttggtcatgaatctgacct…
Cynoglossus_semilaevis_1 ATGGTTGATGCTTTCTGCGGCACATGGAACCTGGTGGACAGTCAGAACTTTGATGACTACATGAAGGAGCTAGGTGTTGGCTTTGCCACCAGACAAGTGGGAAACGTGACCAAACCCACGGTGGTGATCGGC---CAGGACGGA---GACAAAGTGGTGATAAAAACCCTGAGC---------ACCTTCAGGAACACTGAGATCTCCTCCAAACTGGGCGACGAGTTTGATGAGACCACGCCCGATGACCGACAC---GTCAAGTCGACCTTCACCATGGAGGGAGACAAGTTTGTGCAGGTGCAGAAGTGGGACGGGAAGGAGACCAGATTTGTCAGAGAAATCAAGGACGGGAAGATGGTGATGACTCTGAC…
Cyprinus_carpio atggcagacgcttttatcggctcatggaacttaaaggagagcaagaatttcgatgactacatgaaagccatcggcgtgggctttgccacccgtcaggttggcagtatgaccaaacctacgaccgtcatctcc---atggagggc---gatgtcatcacacttaagaccgtcagc---------acattcaaaaccacagaaatcaatttcaaactgggagaggaatttgacgagaccactgcagatgaccgcaaa---gttaagtctgtggtaactttagacggaggcaaattggttcacgttcagaaatgggacggtaaagagacgaccctggtccgagaagtcagtgacaacagcctaactctgacactgacacttggcga…
Danio_rerio atggtcgatgcattttgtgccacttggaaactggttgacagccagaacttcgacgagtacatgaagtcactgggtgttggttttgctaccaggcaagtaggcaatgttaccaaacccacaattgtgatcagt---catgagggc---gataaagttgtgataaagacgctgagc---------acctttaaaaacaccgaaatttccttcaaactgggagaggagtttgatgaaaccacagcagacgatagacat---gtgaagtctactgtatccttggaaggagacaatcttgtccaagttcagaggtgggacggcaaggagacaaagtttgtcagagaaatcaaggatggtaaaatggttatgaccttgacctttgagggagtg…
Danio_rerio_A atggtggatgctttttgtggcacgtggaagctggtcagcagtgacaactttgatgagtatatgaaatccctaggtattgggtttgcaacaagacaagttggaaatgtgaccaaaccgacgctcgtcatctcg---aaggaggga---gaaaaggtggtcataaaaacacagagt---------accttcaagaacaccgagatctcattcacactgggtgaagagtttgaggaaaccactgctgatgaccgacac---tgcaaatccactgtgctgctcaaaggaaaccagctcgtccatgtgcaaaagtgggatgggaaagagaccacttttatccgagagatcaaggacgggaagatggtgatgaaactcacctttggggacg…
Dasypus_novemcinctus atggtggaggctttttgtgctacctggaagctgacggacagtcagaattttgatgagtacatgaaggccctaggtgtgggttttgccaccaggcaggtgggaaatgtgactaaaccaacagtgatcatcagt---caggaagga---gacaaagtggtgatcaggactcaaagc---------acattcaagaacacagagatcagtttccatctgggagaagagtttgatgaaacaactgcagatgacagaaac---tgtaagtctgttataagcctggatggagacaaacttatccatgtacagaaatgggatggcaaagaaacaaattttgtaagagaaattaaggatggcaaaatggttatgactcttacgttt…
Drosophila_melanogaster ATG------TCTTTCGTTGGCAAGTACAAGCTGGACAAGTCCGAGAACTTCGATGAGTACATGAAGGAGCTGGGCGTCGGTCTGGTGACGCGCAAGATGGGCAACAGCCTGAGCCCCACAGTGGAGGTGACC---TTGGAGGGC---GATACCTACACCCTGACTACCACCTCC---------ACCTTCAAGACCTCTGCCATCAGCTTCAAGCTGGGCGTTGAGTTCGACGAGGAGACCCTGGACGGTCGCAAC---GTCAAGAGCATCATCACCCTGGATGGCAACAAGCTGACGCAGGAGCAGAAG------GGCGACAAGACCACCATCGTCCGCGAGTTCACCGACAACGAGCTGATCACCACCCTCACC…
Echinops_telfairi atggtggaggctttctgtgctacctggaagctgacagacagtcagaactttgatgagtacatgaaggctctaggtgtgggctttgctgttaggcaggtggggaatgtgaccaaacccaccgtgatcatcagc---caggaaggg---gacagagtggtgatcagaacccaaagc---------acgttcaagaacacagaaatccgtttccatctgggagaagagtttgatgaaacaactgcagatgacagaaac---tgtaagtctgttgtgactctggatggggacaaacttgtgcatgtgcagaaatgggacgacaaagaaacacgttttgtaagagagatgaagggtgaccagatggttatgaccctcaccttcggc…
Elephantulus_edwardii ATGGTGGAAGCTTTTGCGGGCACCTGGAAGCTGGTAGACAGCAAGAATTTCGATGAATACATGAAGTCGCTGGGTGTGGGTTTTGCTACCAGGCAGGTGGCCACCAGGACCAAACCTACTACGATCATTGAA---GTGAATGGG---GACACGATCACCATAAAAACACAGAGC---------ACCTTCAAGAACACGGAGATCAGCTTCAAGTTGGGCGCAGAGTTTGATGAGACAACAGCAGATGACAGGAAA---GTCAAGTCCACTGTGACGATGGATGGAGGCAAACTTGTCCATGTGCAGAAGTGGGATGGGCAAGAGACGACACTTGTGCGGGAACTAACTGATGGGAAACTAATTCTGACACTCACCCA…
Elephantulus_edwardii_1 ATGGTGGAGGCTTTCTGTGCTACCTGGAAGCTGACAGACAGTCAGAACTTTGATGAGTACATGAAGGCTTTAGGTGTGGGCTTTGCTGTTAGGCAGGTGGGGAATGTGACTAAACCCACAGTTATCATAAGC---CAGGAGGGG---GACAAAGTGGTGATCAGAACTCAAAGC---------ACATTCAAGAACACAGAGATCAGTTTCCATCTGGGAGAAGAGTTTGATGAAACAACTGCAGATGACAGAAAC---TGTAAGTCTGTTGTAAGTTTGGATGGAGACAAACTCATTCATGTACAGAAATGGGACGGCAAAGAAACAAATTTTGTAAGAGAAATTAAGGATGGCAAAATGGTTATGACTCTGACT…
Epinephelus_coioides atg---gaacctttccttggaacatggctactgaagacgagcgagaactttgatgaatacatgaaggagctcggggtgggcttcgccacgcggaagatagggaacacaactaagcccaccctcatcatcgct---gcggacggt---gacaagttccaggtcaagacccagagc---------ttgttaaagagcaccgagatcaacttcaaactgggcgaggagtttgatgagaccacagccgatgaccgcaag---gtcaagtctgtggtgaagttggaggacggaaagcttgtgcacttgcagaagtgggattctaaggagacatccctggtgagggcagtcgatggaaacaaactcacactgactctgactttt…
Eptesicus_fuscus ATGGCGGACGCCTTCGCAGGCACCTGGAAGCTAGTGGACAGCAAGAATTTCGATGACTACATGAAGTCAATCGGTGTGGGTTTTGCTACCAGGCAGGTGGCCAATATGACCAAGCCTACCACAATCATCGAA---ATAAATGGG---GACACGATCACCATAAAAACACAAAGC---------ACCTTCAAGAACTCAGAGATCAGCTTCAAGCTGGGGGTGGAGTTTGACGAGACAACGGCAGATGACAGGAAG---GTCAAGTCCACCGTGACGCTGGATGGAGGCAAACTTGTCCATGTGCAGAAATGGGACGGGCAAGAAACAAAACTTGTGCGGGAGCTCGTGGATGGAAAACTCATCCTGACGCTCACCCACGGCA…
Equus_asinus ATGGTGGACGCCTTCGTCGGCACCTGGAAGCTAGTGGACAGCAAGAATTTCGATGACTACATGAAGTCAATCGGTGTCGGTTTTGCTACCAGGCAGGTAGCCAACATGACCAAGCCTACCACAATCATCGAA---GTAAATGGG---GACACTATCACCATAAAAACACACAGC---------ACCTTCAAGAACACGGAGATCAGCTTCAAGCTGGGGGTGGAGTTTGACGAGACAACAGCAGATGACAGGAAG---GTCAAGTCCATTGTGACACTGGATGGAGGCAAACTTGTCCATGTGCAGAAGTGGAATGGGCAAGAGACAACACTCGTGCGGGAGCTAATTGATGGGAAACTCATCCTGACACTCACCCATGGCAGCGC…
Equus_caballus atggtggaggctttctgtgctacctggaagctgacggacagccagaacttcgatgagtacatgaaggctctaggtgtgggctttgccactaggcaggtgggaaatgtgactaaaccaacagtgatcatcagt---caggagggg---gacaaagtggtgatcaggactcagagc---------acgttcaagaacacagagattagtttccacctgggagaagagtttgatgaaaccactgcagatgaccgaaac---tgtaagtctgttgttagcctggatggagacaaactcgtgcacgtacagaaatgggatggcaaagaaacaaattttgtaagagaaattaaagatgggaaaatggttatgactcttactgttggtgat…
Equus_przewalskii ATGGTGGAGGCTTTCTGTGCTACCTGGAAGCTGACGGACAGCCAGAACTTCGATGAGTACATGAAGGCTCTAGGTGTGGGCTTTGCCACTAGGCAGGTGGGAAATGTGACTAAACCAACAGTGATCATCAGT---CAGGAGGGG---GACAAAGTGGTGATCAGGACTCAGAGC---------ACGTTCAAGAACACAGAGATTAGTTTCCACCTGGGAGAAGAGTTTGATGAAACCACTGCAGATGACCGAAAC---TGTAAGTCTGTTGTTAGCCTGGATGGAGACAAACTCGTGCACGTACAGAAATGGGATGGCAAAGAAACAAATTTTGTAAGAGAAATTAAAGATGGGAAAATGGTTATGACTCTTACTGTTGGT…
Equus_przewalskii_1 ATGGTGGACGCCTTCGTCGGCACCTGGAAGCTAGTGGACAGCAAGAATTTCGATGACTACATGAAGTCAATCGGTGTGGGTTTTGCTACCAGGCAGGTAGCCAACATGACCAAGCCTACCACAATCATCGAA---GTAAATGGG---GACACTATCACCATAAAAACACACAGC---------ACCTTCAAGAACACGGAGATCAGCTTCAAGCTGGGGGTGGAGTTTGACGAGACAACAGCAGATGACAGGAAG---GTCAAGTCCCTTGTGACACTGGATGGAGGCAAACTTGTCCATGTGCAGAAGTGGAATGGGCAAGAGACAACACTCGTGCGGGAGCTAATTGATGGAAAACTCATCCTGGGACAAACCTGGG…
Erinaceus_europaeus atggtggaggctttctgtgcaacctggaagctgacagacagtcagaactttgatgagtacatgaaagctctaggtgttggttttgctactagacaagtgggcaatgtcactaaaccaacggtcatcatctgc---caggaggga---gataaagtagtgatcagaactcaaagc---------acattcaaaaacactgagattagttttcatctgggagaagagtttgatgaaaccactgcagatgacagaaac---tgtaagtctgttgttagcctggaaggagataaacttcttcatgttcagaaatgggatggcaaagaaaccagttttgtacgagaaattaaggatggcaagatggttatggtaagtagtatca…
Esox_lucius atggttgatgcattctgtgccacctggaaactggtcgacagtgaaaacttcgacgagtacatgaaatcgcttggtgttggttttgcaacaaggcaagtgggaaacgtgaccaaaccaactgttatcatcgca---aaggagggg---gaccaagttgttattaaaacccagagt---------actttcaagaacactgaaatatccttcaaactgggagaggagtttgatgaagcaacggcagatgacagaaac---tgtaaatcaactgtgagcttggatggagataagcttgtgcacgttcagaagtgggatggcaaggagaccaagtttgtgagagaaatcaaggatggaaaattggtcatgactctcacgtttgaagacatt…
FABP7_human atggtggaggctttctgtgctacctggaagctgaccaacagtcagaactttgatgagtacatgaaggctctaggcgtgggctttgccactaggcaggtgggaaatgtgaccaaaccaacggtaattatcagt---caagaagga---gacaaagtggtcatcaggactctcagc---------acattcaagaacacggagattagtttccagctgggagaagagtttgatgaaaccactgcagatgatagaaac---tgtaagtctgttgttagcctggatggagacaaacttgttcacatacagaaatgggatggcaaagaaacaaattttgtaagagaaattaaggatggcaaaatggttatggtaagtaattttaataataca…
Falco_cherrug atggtcgaggctttctgcgccacgtggaagctggtggacagccacaacttcgacgagtacatgaaggcgctgggagtggggtttgcaacgcggcaggtggggaatgtgactaaacccactgtgattatcagc---agcgagggg---gacaaagtagtgatcaggactcagagc---------actttcaaaaacacagaaatcagctttaagcttggagaggaatttgatgaaactacccccgatgacagaaac---tgcaaatcagttgtgaccctggatggagacaagctagtgcatgtacagaaatgggacggtaaagagacaaactttgtgagagaaataaaggatggcaaaatggtaatgactctcacctttggtgatg…
Felis_catus atggtggaggctttctgtgctacctggaagctgacggacagccagaactttgatgagtacatgaaggcgctaggtgtgggctttgccactaggcaggtgggaaatgtgactaaaccaacagtgatcgtcagt---caggagggg---gacaaagtggtgatcaggacacaaagc---------acattcaaaaacacagagattagtttccatctgggagaagagtttgatgaaaccactgcagatgacagaaac---tgtaagtctgttgttagcctggatggagacaaacttgttcatgtacagaaatgggatggcaaagaaacaaatttcgtaagagaaattaaggatggcaaaatggttatgactctcacttttggtgatgtg…
Ficedula_albicollis atggtcgaggctttctgcgccacctggaagttggtagacagccacaacttcgacgagtacatgaaggcgctgggagtggggtttgcaacacggcaagtggggaatgtgactaaacccactgtgattatcagc---agcgagggg---gacaaagtagtgatcagaacccaaagc---------actttcaaaaacacagaaatcagctttaaactcggcgaggaatttgatgaaactacccccgatgatagaaac---tgcaaatcagttgtgaccctggatggagagaagctagtgcatgtacagaaatgggatggcaaagagacaaactttgtgagagaaataaaggatggcaaaatggtaatgactctcacctttg…
Fukomys_damarensis ATGGTGGAGGCCTTCGTGGGAACCTGGAAGCTAGTGGACAGCAAGAACTTCGATGACTACATGAAGTCACTCGGTGTGGGCTTTGCTACCAGACAGGTGGCCTGCATGACCAAGCCCACCACAGTCATTGAG---AAGAACGGT---GACATTATCGTCATAAAAACACACAGC---------ACCTTCAAGAACACGGAGGTCAGCTTTCAGCTGGGGGTGGAGTTTGATGAGACAACAGCTGACGACAGGAAG---GTCAAGTCCCTTGTAACGCTGGATGGAGGAAAACTCGTTCATGTGCAGAAGTGGGACGGGCAAGAGACAACACTTGTACGGGAGCTAATTGATGGGAAACTCATCCTGACACTCACCCATGG…
Fukomys_damarensis_1 ATGGTGGACGCTTTCTGTGCTACCTGGAAGCTGACGGACAGTCAGAACTTTGACGAGTACATGAAGGCCCTAGGCGTGGGCTTTGCCACTAGGCAGGTGGGGAACGTGACCAAGCCGACAGTGTTTATCAGC---CAGGAGGCG---GGCAAGGTGGTGATCAGGACCCGGTGC---------ACGTTCAAGAACACGGAGATCAGCTTCCACCTGGGAGAGGAGTTTGACGAGATCAGTGCAGACGACAGGAAG---TGTAAGTCTCTTGTCTGCCTGGATGGAGACAAACTCATTCACACACAGAAATGGGACGGCAAGGAAACAAAATTTGTGAGAGAAATTAAGGATGGCAAAATGGTCCTGACTCTCACTTTT…
Fundulus_heteroclitus atggtcgaggctttcgtgggcacgtggaacctgaaggagagcgagaattttgacgactacatgaaagagctgggtgttggctttgcgacacgcaaggtaggcaacctgactaagcccaccacgattatctgt---gtggacggc---gacaaggtgacggtgaagacccagagc---------actataaaaaacacggagctttccttcaagctgggagaagagtttgatgagaccactgctgatgacaggaag---gtcaagtccttagtaacaatagaggacgggaagttggttcacgtacaaaagtgggacggcaaagagaccactttggtcagggaagttgacggaaacaaactcacactgacacttacaat…
Gadus_morhua atggtcgaagccttctgtgccacctggaaactagtccacagcgagaactttgatgactacatgaaggccctgggggtgggcttcgccacccggcaggtgggcaacgtgaccaagcccacggtggtgatccgc---caggacggg---gaaaagctggtgatccagacccagagc---------accttcaagaacaccgagatctccttcagcctgggagaggagtttgacgaggccacggcggatgaccgcagc---tgcaagaccactgtcagcctggagggtcatcaactcatccaagtccagaagtgggatggcaaagaaaccaagtttgtcagagaaattcaggatggcaagatggtcatgagcttgacatttgaagacat…
Galeopterus_variegatus ATGGTGGACGCCTTCGTGGGCACCTGGAAGCTAGTGGACAGCAAGAATTTCGATGATTACATGAAGTCAATCGGTGTGGGTTTTGCTACCAGGCAGGTGGCCAGCATGACCAAGCCTACCACAATCATAGAA---AAGAATGGG---GACACTATCACCATAAAAACACAGAGC---------ACCTTCAAGAGCACCGAGATCAGCTTTAAGCTGGAGGTGGAGTTCGATGAGACAACAGCAGATGACAGGAAG---GTTAAGTCCATTGTGACGCTGGATGGAGGCAAACTTGTCCATGTGCAGAAGTGGGACGGGCAAGAGACGACACTTGTGCGGGAGCTAAGTGATGGGAAACTCATCCTGACACTCACCC…
Galeopterus_variegatus_1 ATGGTGGAGGCTTTCTGTGCTACCTGGAAGCTGACAGACAGTCAGAACTTTGATGAGTACATGAAGGCTCTAGGTGTGGGCTTTGCCACCAGGCAGGTGGGAAATGTGACCAAACCAACTGTAATTATAAGT---CAGGAAGGG---GACAAAGTGGTGATCAGGACTCAAAGC---------ACATTCAAGAACACAGAGATTAGTTTTCATCTGGGAGAAGAGTTTGATGAAACCACTGCAGATGACAGAAAC---TGTAAGTCTGTCATTAGCCTGGATGGAGACAAACTTGTTCATGTACAGAAATGGGATGGCAAAGAAACAAATTTTGTAAGAGAAATTAAGGATGGCAAAATGGTTATGACTCTTAC…
Gallus_gallus atggttgaggctttctgcgcgacgtggaagctggcggacagccacaactttgacgaatacatgaaggcgctgggagtggggtttgcgatgcggcaggtggggaacgtgactaagcccacagtgatcatcagc---agcgagggg---gacaaagtcgtgatcaggactcagagc---------actttcaaaaacacagaaatcagctttaaactcggcgaggaatttgatgaaaccacccccgacgacaggaac---tgcaaatcagttgtgaccctggatggagacaagctagttcatgtacagaaatgggatggcaaagagacaaactttgtaagagaaataaaggatggcagaatggtaatgactcttacctttggtgatg…
Gekko_japonicus ATGGTTGAGGCATTCTGTGCTACCTGGAAACTGACTGACAGCCAGAACTTTGACGAGTACATGAAGGCACTGGGAGTTGGCTTTGCTACTCGCCAAGTGGGGAATGTTACCAAACCAACGGTGATCATCAGT---CAGGAGGAG---AACAAAGTGGTGATCAGGACCCAGAGC---------ACGTTCAAGAACACAGAAATCAGCTTCAAACTTGGTGAAGAATTTGATGAAACCACAGCAGATGACAGAAAC---TGCAAATCTGTTGTGACCCTGGATGGAGATAAACTAGTTCATGTACAGAAATGGGATGGAAAAGAAACAAAGTTTGTCAGAGAAATTACAGATGACAAAATGGTCATGACCCTCACCTTTGGCGA…
Gobionotothen_gibberifrons atggttgagaaatttgttgggacgtggaagatgatttccagcgataactttgatgactacatgaaagcaatcggtgtgggatttgcgacccggcaggtggggaatcgcaccaaacccaacttggtagtgagc---gtggacgatcaagggtttgtatgcttgaagtctcagagc---------actttcaaaaccactgagatcaagttcaagctaaacgagccattcgaagagacgaccgcagacgataggaag---accaggaccgtggtgactctggagaacgggaaacttgtgcagaaacagagctgggatggcaaagagacaaatatcgagagggagatcgaagatgggaaattggtagcgaaatgc…
Gorilla_gorilla atggtggaggctttctgtgctacctggaagctgaccgacagccagaactttgatgagtacatgaaggctctaggcgtgggctttgccactaggcaggtgggaaatgtgaccaaaccaacggtaattatcagt---caagaagga---gacaaagtggtcatcaggactctcagc---------acattcaagaacacggagattagtttccacctgggagaagagtttgatgaaaccactgcagatgatagaaac---tgcaagtctgttgttagcctggatggagacaaacttgttcacatacagaaatgggatggcaaagaaacaaattttgtaagagaaattaaggatggcaaaatggttatgacccttacttttggtga…
Haliaeetus_leucocephalus ATGGTTGACGCCTTCCTGGGCACCTGGAAGCTGGTGGATACGGCCAATTTCGATGAGTACATGAAGGCGTTGGGGGTGGGCTTCGCCACCCGGCAGGTGGCCAGCCTCACCAAACCCACCACCATCATCGAG---GTGGCGGGC---GACAAGATCACAGTGAAGACCCAAAGC---------ACCTTCAAGAACACAGAGATCAGCTTCAAGCTGGGCGAGGAGTTTGACGAGACCACGGCGGACGACAGACAC---GTCAAGTCCAAGGTCACGCTGGATGGAGGCAAACTCGTCCACGTGCAGAAGTGGGATGGGAAGGAGACATCGCTGGTCCGGGAGCTGAAGGATGGGAAATTAATTCTGACTCTCAC…
Haliaeetus_leucocephalus_1 ATGGTCGAAGCTTTCTGCGCTACCTGGAAGCTGGTGGACAGCCACAACTTCGACGAGTACATGAAGGCGCTGGGAGTGGGGTTTGCAACACGGCAGGTGGGGAATGTAACTAAACCCACTGTGATTATCAGC---AGCGAGGGG---GACAAAGTAGTGATCAGGACTCAAAGC---------ACTTTCAAAAACACAGAAATCAGCTTTAAACTTGGAGAGGAATTTGATGAAACTACCCCCGATGATAGAAAC---TGCAAATCAGTTGTGACCTTGGACGGAGACAAGCTAGTGCACGTACAGAAGTGGGATGGCAAAGAGACAAACTTTGTGAGAGAAATAAAGGACGGCAAAATGGTAATGACTCTC…
Haplochromis_burtoni atggttgaggctttctgcgctacatggaaactggtcgacagccagaactttgatgactacatgaaggcactcggcgttggctttgccacgagacaagtgggtaatgtcaccaaaccaactgtagtgatcagc---caggatgga---gacaaggtggtggtgaaaactcagagc---------accttcaggaacactgagctctctgccaagctgggagaggagtttgatgagaccacgcctgatgaccggcat---gtcaaatcgaccttctccatggatggagatacatttgtgcatgtgcagaagtgggatggcaaagagaccaagtttgtcagagaaatcaaggatgggaagatggtgatgacattaaccttt…
Heterocephalus_glaber atggtggaggctttctgtgctacctggaagctgacagacagtcagaactttgacgagtacatgaaggccctaggtgtgggctttgccactaggcaggtggggaatgtgaccaagccaacagtgattatcagc---caggaagcg---ggcaaggtggtcatcaggacccagtgc---------acgttcaagaacacggagatcagcttccatctgggggaggagtttgacgagatcagtgtagatgacaggaag---tgtaagtctgttgtcagcctggagggagacaaactcattcacacacagaaatgggatggcaaggagacaaaatttgtgagagaaattaaggatggcaaaatggttctgactctcacttt…
Heterocephalus_glaber_1 ATGGTGGAAGCCTTCGTGGGGACCTGGAAGCTGGTGGACAGCAAGAATTTTGATGACTACATGAAGTCACTAGGTGTGGGCTTTGCTACCAGACAGGTGGCCTGCATGACCAAGCCTACCACAGTCATCGAA---AAGAATGGT---GACACTATTGTCATAAAAACACACAGC---------ACCTTCAAGAATACGGAGGTCAGCTTTCAGCTGGGGGTGGAGTTTGATGAGACGACGGCTGATGACAGGAAG---GTCAAGTCCCTTGTGACGCTGGATGGAGGAAAACTTGTCCATGTGCAGAAATGGGACGGGCAAGAGACAACACTTGTTCGGGAGCTAATTGATGGGAAACTCATCCTGACACTCACC…
Ictalurus_furcatus atggcagacgttttcgtcggcacgtggaaccttaaggagagcaagaatttcgatgagtacatgaaagcccttggtgttggttttgcaacacgccaggtcggctgcatgaccaaacccacgaccatcatttcc---attgatggt---gatgtcatcacactaaagacctccagc---------accttcaagagcacagaaatcaatttcaagctgggagaggagtttgacgagaccacagcagatgaccgtaaa---gtcaagtcattggtcacccttgatgggagcaagctgatacacgttcagaaatgggacggcaaagagacgacacttgtccgagaagttgatggtaacaatctcacgctgacactaactcttgg…
Ictalurus_punctatus ATGGCAGACGTTTTCGTCGGCACGTGGAACCTTAAGGAGAGCAAGAATTTCGATGAGTACATGAAAGCCCTTGGTGTCGGTTTCGCGACACGCCAGGTCGGCAGCATGACCAAACCCACGACCATCATTTCC---ATTGATGGT---GATGTCATCACACTAAAGACCTCCAGC---------ACCTTCAAGAGCACAGAAATCAATTTCAAGCTGGGAGAGGAGTTTGACGAGACCACAGCAGATGACCGTAAA---GTCAAGTCATTGGTCACCCTTGACGGGAGCAAGCTGATACACGTTCAGAAATGGGACGGCAAAGAGACGACACTTGTCCGAGAAGTTGATGGTAACAATCTCACGCTGACACTAACTCTTG…
Ictidomys_tridecemlineatus atggtggaggctttctgtgctacctggaagctgacagacagtcagaactttgatgagtacatgaaggctctaggtgtgggctttgccactaggcaggtgggaaatgtgaccaaacctacagtgattataagt---caggaagga---gacaaagtggtgatcaaaactcaatgc---------acattcaagaacatagagattagtttccacctgggagaagagtttgatgaaatcagtgcagatgacagaagc---tgtaagtctgttgttaacctggatggagacaaactcattcatgtacagaaatgggatggcaaagaaacaactttagtcagagaaattaaggatggcaaaatggttgtgactctt…
Jaculus_jaculus atggtggaggccttctgtgctacctggaagctgacagatagtcagaactttgatgagtacatgaaagctctgggtgtgggctttgccaccaggcaggtggggaatgtaaccaagccaacggtgatcatcact---caggaagga---ggcaaagtagtgatccgaactcaatgc---------acattcaagaacacagagatcagcttccagctgggagaagagtttgatgaaaccagtatagatgaccgaagc---tgtaagtctgttgttaggctggatggaaacaaacttgttcatgtacagaaatgggatggcaaagaaacaaagttcataagagaaattaaggatggcaaaatggttgtgactcttacctttggtga…
Larimichthys_crocea atggtcgacgccttctgtgccacttggaagctggttgacagtgagaattttgatgactacatgaaagcactcggcgtgggctttgccacccggcaggttggtaatgtgaccaagccgactgtcatcatcagc---caggagggt---gacaaggtggtggttcgcacccagagc---------accttcaagaacacggagatctccttcaagctgggagaggagtttgacgaaaccaccgctgacgacaggaac---tgcaaatccacagtgactttggatggggacaagttggtccacgtccagaagtgggacggcaaagagaccaagtttgtcagagaaatcaaggacggcaagatggtcatgaatttgacctttg…
Larimichthys_crocea_A atggttgatgctttctgcgccacatggaaactggtggacagccagaactttgatgactatatgaaggcactcggtgtcggttttgccacaagacaagtgggcaatgtcaccaaaccaacagtagtgatcagc---caggatggg---gaaaaagtggtggtgaaaaccctgagc---------accttcaggaacaccgagatctcctccaagcttggagaggagtttgaagagaccacgcctgatgaccgacag---gtcaaatctactttcaccatggagggagacaaactggtgcaagtgcaaaggtgggatggcaaggagaccagatttgtcagagaaatcaaggatgggaagatggtgatgactttgacttt…
Larimichthys_crocea_B atggttgagcagtttgttggaaaatggactctgacttccagcgagaactttgatgactacatgaaggcaatcggtgtgagctttgccacccgccaaatgggcaatatggcaaaacctgacctgttgatcagc---gtggatgat---ggagttatttcaatgaagtctgagagt---------actttcaagaccacagaaatcaagttcaaacttaacgaagaattcgacgagactactgcagatggacgaaag---accaagactatcgtcactctggataatggcaaacttgtgcagctacagtcgtgggatggaaagaaaaccacactagaacgagagattcagggtggaaaactaacagctaaatgtgtcat…
Lasiurus_cinereus ---------------------ACCTGGAAGCTGGTGGACAGCAAGAATTTCGACGACTACATGAAGTCCATCGGTGTGGGTTTTGCTACCAGGCAGGTGGCCAATATGACCAAGCCTACCACAATCATCGAA---GTAAGTGGA---GACACGATCACCATAAAAACACAAAGC---------ACCTTCAAGAACACAGAGATCAGCTTCAAGCTGGGGGTGGAGTTTGACGAGACAACGGCAGATGACAGGAAG---GTTAAGTCCACCGTGACGCTGGATGGAGGCAAACTTATCCATGTGCAGAAATGGGACGGGCAAGAAACAAAACTTGTGCGGGAGCTCGTGGATGGAAAACTCATCCTGACACTCACCCATGGC…
Latimeria_chalumnae atggtcgacgcattctgtgccacctggaaactggttgacagtcaaaactttgatgagtacatgaaagcattgggtgtcggttttgcaacaagacaagttggaaatgttacaaagccgacaatcattattagc---tgtgaagga---gatcaagttgtcataaaaactcagagc---------accttcaagaacacagaaatccgctgtaaacttggggacgagtttgatgagaccacccccgatgataggaac---tgcaaatcaactctgagcctggatggagacaaattggtccatgtccagaaatgggatggtaaggaaactaactttgttagagagatcaaggatggcaaaatggtaatgactcttacttttg…
Lepisosteus_oculatus atggttgacgccttctgttccacctggaaacttgtagacagccagaacttcgatgagtacatgaaagctcttggtgttggttttgcaaccaggcaagtgggcaatgtaaccaaacctactatcatcatcagc---aaggaggga---gacaaacttgttataaaaacgcaaagt---------actttcaaaaatacagaaatatcatttaaacttggagaggagtttgatgaaactacagcagacgataggaac---tgcaaatctactgtgagcctggacggagacaagatagtgcatgtgcagaaatgggacggcaaagagaccaagttcgtccgggagatcaaggacggcaagatgatcatgactcttaatttt…
Lepisosteus_oculatus_A atggttgaggctttcgtcggaacctggaatctgcaggagagcaagaactttgatgactacatgaaagccattggggtgggctttgccaccaggcaagttggcagcatgaccaaacccaccaccatcatctcc---gtggacgga---gacacggtcatcgtgagaacgcagagc---------acattcaaaaacaccgagatcaagttcaagctgggcgaagagtttgacgagaccacagccgacgacaggaag---gtcaagtcgttagtaacagtggatggagggaagctggttcatgttcaaaagtgggaggacaaggagacctcgctcgtgagggaagtcaatggaaaccagctcgtactgaccctgacga…
Leptonychotes_weddellii ATGGTGGAGGCTTTCTGTGCTACCTGGAAGCTGACGGACAGCCAGAACTTTGATGAGTACATGAAGGCTCTAGGTGTGGGCTTTGCCACTAGGCAGGTGGGAAATGTGACTAAACCAACAGTGATCATCAGT---CAGGACGGG---GACAAAGTGGTGATCAGGACTCAAAGC---------ACATTTAAGAACACAGAGATTAGTTTCCATCTGGGAGAAGAGTTTGACGAAACCACTGCAGACGACAGAAAC---TGTAAGTCTGTTGTTAGCCTGGATGGGGACAAACTTGTTCATGTACAGAAATGGGATGGCAAAGAAACAAATTTTGTAAGAGAAATTAAGGATGGCAAAATGGCTATGACTCTTACT…
Leptonychotes_weddellii_1 ATGGTGGACGCCTTCGTGGGCACCTGGAAGCTAGTGGACAGCAAGAATTTCGATGACTACATGAAGTCAATTGGTGTGGGTTTTACTACCAGGCAGGTGGCCAATGTGACCAAGCCTACCACAGTCATCGAA---GTGAATGGG---GACACTATCATCATAAAAACACACAGC---------ACCTTCAAGAACACAGAGATCAGCTTCAAGCTAGGGGTGGAGTTCGATGAGACAACAGCAGATGACAGGAAG---GTCAAGTCCACCGTGATGCTGCATGGAGGCAAACTTGTCCACGTGCAGAAGTGGGAAGGGCAAGAGACAACACTTGTGCGGGAGCTAGTTGATGGGAAACTCATCCTGACACTTA…
Lipotes_vexillifer_1 ATGGTGGACGCCTTCGTGGGCACCTGGAAGTTAGTGGACAGCAAGAATTTCGATGACTACATGAGGTCAATCGGTGTGGGTTTTGCTACCAGGCAGGTGGCCAACGTGACCAAGCCTACCACAGTCATCGAA---GTGAATGGG---GACACAATCACCATAAAAACACAAAGC---------ACCTTTAAGAACACGGAGGTCAGCTTCAAGCTGGGAGTGGAGTTCGATGAGACAACAGCAGATGACAGGAAG---GTCAAGTCCATTGTGACGCTGGATGGAGGCAAACTCGTCCACGTGCAGAAGTGGAACGGACAAGAGACAACACTTGTGCGGGAGGTAGTTGCTGGGAAGCTCATCCTGACACTCACCCAC…
Lipotes_vexillifer_2 ATGGTGGAGGCTTTCTGTGCTACGTGGAAGTTGACGGACAGTCAGAATTTTGACGAGTACATGAAGGCTCTAGGTGTGGGCTTTGCCACTAGGCAGGTGGGAAATGTGACTAAACCAACAGTGATCATCAGT---CAGGAGGGG---GACAAAGTGGTGATCAGGACTCAAAGC---------ACATTCAAGAACACGGAGATTAGTTTCCACCTGGGAGAAGAGTTTGATGAAACCACTCCAGACGACAGAAAC---TGTAAGTCTGTTGTTAGCCTGGATGGAGACAAACTTGTCCATGTACAGAAATGGGATGGCAAAGAGACAAATTTTGTAAGAGAGATTAAGAATGGCAAAATGGTCATGACTCTTACTTTT…
Loxodonta_africana atggtggaggctttctgtgctacctggaagctgacagacagtcaaaactttgatgagtacatgaaggctctcggtgtgggctttgcagttaggcaggtggggaacgtgactaaaccaaccgtgatcatcagt---caggagggg---gacaaagtggtgatcaggactcaaagc---------acattcaaaaacacggagattagtttccatctgggagaagagtttgatgaaacaactgcagatgacagaaac---tgtaagtctgttataactctggatggagacaaactcgttcatgtacagaaatgggatggcaaagaaacaaattttgtaagagaaattaaggatggcaaaatggtcatgactcttacttttgg…
Macaca_fascicularis atggtggaggctttctgtgctacctggaagctgaccgacagtcagaactttgatgagtacatgaaggctctaggcgtgggctttgccactaggcaggtgggaaatgtgaccaaaccaacagtaattatcagt---caggaagga---gacaaagtggtcatcaggactctcagc---------acattcaagaacacggagattagtttccacctgggagaagagtttgatgaaaccactgcagatgatagaaac---tgtaagtctgttgttagcctggatggagacaaacttgttcatgtacagaaatgggatggcaaagaaacaaattttgtaagagaaattaaggatggcaaaatggttatggtaagtaatttta…
Macaca_mulatta atggtggaggctttctgtgctacctggaagctgaccgacagtcagaactttgatgagtacatgaaggctctaggcgtgggctttgccactaggcaggtgggaaatgtgaccaaaccaacagtaattatcagt---caggaagga---gacaaagtggtcatcaggactctcagc---------acattcaagaacacggagattagtttccacctgggagaagagtttgatgaaaccactgcagatgatagaaac---tgtaagtctgttgttagcctggatggagacaaacttgttcatgtacagaaatgggatggcaaagaaacaaattttgtaagagaaattaaggatggcaaaatggttatgacccttacttttggtgat…
Macropus_eugenii atggcagatgctttcgtcggcacctggaagctgattgacagcaagaacttcgatgactacatgaaatccatcggggttggctttgccacaaggcaggtgggcaacatgaccaagcccaccaccatcatccag---atcagtggg---gacaccatcactctcaagactcagagc---------actttcaagaacactgagatctccttcaagctaggagtagaatttgatgagacaacagctgatgacaggaag---gtcaagtctctcgtcacactggatggaggtaaacttgtccacgtccagaagtgggacggacaggagaccacactcgttcgggagctccaggatggcaagctcattctgacactaacccatggca…
Maylandia_zebra atggttgaggctttctgcgctacatggaaactggtcgacagccagaactttgatgactacatgaaggcactcggcgttggctttgccacgagacaagtgggtaatgtcaccaaaccaactgtagtgatcagc---caggatgga---gacaaggtggtggtgaaaactcagagc---------accttcaggaacactgagttctctgccaagctgggagaggagtttgatgagaccacgcctgatgaccggcat---gtcaaatcgaccttctccatggatggagataaatttgtgcatgtgcagaagtgggatggcaaagagaccaagtttgtcagagaaatcaaggatgggaagatggtgatgacgttaacctttgaagg…
Maylandia_zebra_1 ATGGTTGAGGCTTTCTGCGCTACATGGAAACTGGTCGACAGCCAGAACTTTGATGACTACATGAAGGCACTCGGCGTTGGCTTTGCCACGAGACAAGTGGGTAATGTCACCAAACCAACTGTAGTGATCAGC---CAGGATGGA---GACAAGGTGGTGGTGAAAACTCAGAGC---------ACCTTCAGGAACACTGAGTTCTCTGCCAAGCTGGGAGAGGAGTTTGATGAGACCACGCCTGATGACCGGCAT---GTCAAATCGACCTTCTCCATGGATGGAGATAAATTTGTGCATGTGCAGAAGTGGGATGGCAAAGAGACCAAGTTTGTCAGAGAAATCAAGGATGGGAAGATGGTGATGACGTTAACCTTTGAA…
Maylandia_zebra2 atggttgaggctttctgcgctacatggaaactggtcgacagccagaactttgatgactacatgaaggcactcggcgttggctttgccacgagacaagtgggtaatgtcaccaaaccaactgtagtgatcagc---caggatgga---gacaaggtggtggtgaaaactcagagc---------accttcaggaacactgagttctctgccaagctgggagaggagtttgatgagaccacgcctgatgaccggcat---gtcaaatcgaccttctccatggatggagataaatttgtgcatgtgcagaagtgggatggcaaagagaccaagtttgtcagagaaatcaaggatgggaagatggtgatgacgttaacctttgaag…
Meleagris_gallopavo ---------------------------------------------------------------------------gtggggtttgcgatgcggcaggtggggaacgtgactaagcccacggtgatcatcagc---agcgagggg---gacaaagtcgtgatcaggactcagagc---------actttcaaaaacacagaaatcagctttaaactgggcgaggaatttgatgaaactacccccgacgacagaaac---tgcaaatcagttgtgaccctggatggagacaagctagtgcatgtacagaaatgggatggcaaagagacaaactttgtaagagaaataaaggatggcagaatggtaatgactcttacctttg…
Melopsittacus_undulatus atggcagaggctttctgcggcacctggaagctggtggacagccagaacttcgatgagtacatgaaggcgctgggagtgggttttgcaacacggcaagtggggaacgtgactaaacccactgtgattatcagc---accgagggg---gacaaagtagtgatcaggactcaaagc---------actttcaaaaacacagaaatcatctttaaacttggagaggaatttgatgaaactacccccgatgacagaaac---tgcaaatcagttgtgaccctggatggcaacaagctagtgcatgtacagaagtgggatggcaaagagacaaactttgtgagagaaatcaaggatggcaaaatggtaatgactctcact…
Merops_nubicus ---GTCGAGGCTTTCTGCGCCACCTGGAAGCTGGTGGACAGCCACAACTTCGACGAGTACATGAAGGCGCTGGGAGTGGGATTTGCAACACGGCAGGTGGGGAATGTGACTAAACCCACCGTGATTATCAGC---ACAGAGGGG---GACAAAGTAGTGATCAGGACTCAAAGC---------ACTTTCAAAAACACAGAAATCAGCTTTAAGCTCGGAGAGGAATTTGATGAAACTACCCCCGATGACAGAAAC---TGCAAATCAGTTGTGACCCTGGATGGAGACAAACTAGTGCACGTACAGAAGTGGGATGGCAAAGAGACAAACTTTGTGAGGGAAATAAAGGATGGCAAAATGGTAATGACTCTCACTTTTGGTGAT…
Mesitornis_unicolor ATGGTCGAGGCTTTCTGCGCCACCTGGAAGCTGGTGGACAGCCACAACTTCGACGAGTACATGAAGGCTCTGGGAGTGGGGTTTGCAACACGGCAGGTGGGGAATGTGACTAAACCCACTGTGATTATCAGC---AGCGAGGGG---GACAAAGTAGTAATCAGGACTCAGAGC---------ACTTTCAAAAACACGGAAATCAGCTTTAAACTCGGAGAGGAATTTGATGAAACTACCCCCGATGACAGAAAC---TGCAAATCAGTTGTGACCCTGGATGGAGACAAGCTAATGCATGTACAGAAGTGGGATGGTAAAGAGACAAACTTTGTGAGAGAAATAAAGGATGGCAAAATGGTAATGACTCTCACCTTTG…
Mesocricetus_auratus atggtggatgccttctgtgccacctggaagctgacggacagtcagaattttgatgagtacatgaaagctctgggtgtgggctttgccactaggcaagtaggaaatgtgaccaagccaacggtgataatcagc---caggaaggt---ggcaaagtggtgatcaggacccagtgc---------acattcaagaacacagagatcagcttccagctgggcgaagagtttgaggaaaccagcatagatgacaggaac---tgtaagtctgttgttcggctggatggagccaaacttattcatgtccagaaatgggatggcaaagaaacagattgtgtaagagaaattaaagatggcaaaatggttgtgactcttaccttt…
Mesocricetus_auratus_1 ATGGTGGACGCCTTTGTCGGCACCTGGAAGCTAGTGGACAGCAAGAATTTTGATGACTACATGAAGTCACTCGGTGTGGGCTTTGCCACCAGACAGGTGGCTAGCATGACCAAGCCTACCACGATCATCGAG---AAGAACGGG---GATAATATAGTCATAAAGACACACAGC---------ACCTTCAAGAACACAGAGATCAGCTTCCAGCTGGGAGTGCAGTTTGATGAGGTAACGGCAGACGACAGGAAG---GTCAAGTCGATCGTGACACTGGATGGAGGCAAACTTGTCCATGTGCAGAAGTGGGATGGCCAGGAGACTACGCTGACAAGGGAGCTATGCGATGGGAAACTCATCCTGACACTCACCC…
Microcebus_murinus atggtggacgccttcctgggcacctggaaactagtggacagcaagaatttcgatgactacatgaagtcaatcggggtgggttttgctaccagacaggtggccaacatgaccaagcctaccacaatcatcgaa---aagaatggg---gacactatcatcctaaagacacagagc---------accttcaagaacacagagatcagctttaagctaggggtggagttcgacgagacaacagcagatgacaggaag---gtcaagtccactgtgacactggatggaggcaaacttgttcacgtgcagaagtggaatgggcaagagacaacacttgtgcgggagctaagtgatgggaaacttatcctgacgctcacccacgg…
Microtus_ochrogaster atggtggatgctttctgtgccacctggaagctgacagacagtcagaattttgatgaatacatgaaggctttgggtgtgggctttgccaccaggcaagtgggaaatgtgaccaaaccaacggtgataatcagt---caggaagga---ggcaaagtggtgatcaggacccagtgc---------tccttcaagaacacagagatcagtttccagctgggagaagaatttgaggaaaccagcatagatgacaggaac---tgtaagtctgttgttcggctggatggagacaaacttatccatgttcagaaatgggacggcaaagaaacagactgtgtaagagaaattaaggatggcaaaatggttgtgactcttaccttt…
Microtus_ochrogaster_1 ATGGCGGACGCCTTTGTCGGCACCTGGAAGCTAGTGGACAGCAAGAATTTTGATGACTTCATGAAGTCACTCGGTGTGGGCTTTGCCACCAGACAGGTGGCTAACATGACCAAGCCTACCACAATCATCGAG---AAGAATGGG---GACACTTTGGTCATAAAGACACACAGC---------ACCTTCAAGAACACAGAGATCAGCTTCCAGCTAGGAGTGGAGTTCGATGAGGTGACGGCAGACGACAGGAAG---GTCAAGTCAATCGTGACATTGGATGGAGGCAAACTTGTCCATGTGCAGAAGTGGGACGGGCAGGAGTCTACGCTTGTAAGGGAGCTATGTGACGGCAAACTCATCCTGACACTCACCC…
Monodelphis_domestica atggtggaggctttctgtgctacctggaagctgaccgacagccataacttcgatgaatacatgaaggcattaggagtgggctttgccacgaggcaggtggggaatgtgactaaaccaacagtgataatcagt---caagaaggg---gacaaagtggtgatcaggacccagagc---------accttcaagaatacggaaatcagcttccacttgggagaagaatttgatgaaactactccagatgataggaac---tgcaaatctgttgtgagcctggatggtgacaagctagttcatgttcaaaaatgggatggcaaagagacgaactttgtaagagaaatcaaggatggcaaaatggtcatgactcttacctt…
Mus_musculus atggtagatgctttctgcgcaacctggaagctgacagacagtcagaattttgatgagtacatgaaagctctgggcgtgggctttgccactaggcaagtgggaaacgtgaccaaaccaactgtgattatcagt---caggaaggt---ggcaaagtggtgatccggacacaatgc---------acattcaagaacacagagatcaatttccagctgggagaagagtttgaagaaaccagcatagatgacagaaac---tgtaagtctgtggttcggttggatggagacaagctcattcatgtgcagaagtgggatggcaaagaaacaaattgtaccagagaaattaaggatggcaagatggtcgtggtacttattttcatcctagt…
Mustela_putorius_furo atggtggaggctttctgtgctacctggaagctgacggacagccagaactttgatgagtacatgaaggctctaggtgtgggctttgccactaggcaggtgggaaatgtgactaaaccaacagtgatcatcagt---caggaggca---gacaaagtggtgatcaggactcaaagc---------acattcaagaacacagagattagtttccatctgggagaagagtttgacgaaaccactgcagatgacagaaac---tgtaagtctgttgttagcctggatggggacaaacttgttcacgtacagaaatgggatggcaaagaaacaaattttgttagagaaattaaggacggcaaaatggttatgactctgacttt…
Myotis_brandtii ATGGCGGACGCCTTCGCAGGCACCTGGAAGCTGGTGGACAGCAAGAACTTCGATGACTACATGAAGTCCATCGGTGTGGGTTTTGCTACCAGGCAGGTGGCCAGTATGACCAAGCCTACCACAATCATCGAA---ATAAATGGG---GACACGATCATCCTAAAAACACAAAGC---------ACCTTCAAGAACACAGAGATCAGCTTCAAGCTAGGGGTGGAGTTTGACGAGACAACGGCAGATGACAGGAAG---GTCAAGTCCACCGTGACGCTGGATGGAGGCAAACTTGTCCATGTGCAGAAATGGGACGGGCAAGAAACAAAACTTGTGCGGGAGCTCGTGGATGGCAAACTCATCCTGACACTCACCCACAACAA…
Myotis_brandtii_1 ATGGTGGAGGCTTTCTGTGCTACCTGGAAGCTGACGGACAGCCAGAACTTTGATGAGTACATGAAGGCTCTAGGTGTGGGCTTTGCCACTCGGCAGGTGGGAAATGTGACAAAACCCACAGTAATCATCAGT---CAGGAGGGG---GGCAAGGTGGTGATCCGGACTCAAAGC---------ACATTCAAGAACACGGAGATTAGTTTCCACCTGGGAGAAGAGTTTGATGAAACCACTGCAGACGACAGAAAC---TGTAAGTCTGTTGTTAGCCTGGATGGAGACAAACTCGTTCACGTACAGAAATGGGATGGCAAAGAAACAAATTTTGTAAGAGAAATCAAGGATGGCAAAATGGTTATGACTCTTACTTTTGGT…
Myotis_davidii ATGGCGGACGCCTTCGCAGGCACCTGGAAGCTGGTGGACAGCAAGAATTTCGATGACTACATGAAGTCCATCGGTGTGGGTTTTGCTACCAGGCAGGTGGCCAGTATGACCAAGCCTACCACAATCATCGAA---ATAAATGGG---GACATGATCACCCTAAAAACACAAAGC---------ACCTTCAAGAACACAGAGATCAGCTTCAAGCTGGGGGTGGAGTTTGATGAGACAACGGCAGATGACAGGAAG---GTCAAGTCCACTGTGACGCTGGATGGAGGCAAACTTGTCCACGTGCAGAAATGGGACGGGCAAGAAACAAAACTTGTGCGGGAGCTCGTGGATGGCAAACTCATCCTGACGCTCACCCACGGCAAT…
Myotis_lucifugus atggtggaggctttctgtgctacctggaagctgacggacagccagaactttgatgagtacatgaaggctcttggtgtgggctttgccactcggcaggtgggcaatgtgacaaaacccacagtaatcatcagt---caggagggg---ggcaaggtggtgatccggactcaaagc---------acattcaagaacacggagattagtttccacctaggagaagagtttgatgaaaccactgcagacgacagaaac---tgtaagtctgttgttagcctggatggagacaaacttgttcatgtacagaaatgggatggcaaagaaacaaattttgtaagagaaatcaaggatggcaaaatggttatgactcttacttttggtg…
Nannospalax_galili ATGGTGGATGCTTTCTGTGCAACCTGGAAGCTGAGCGACAGTCAGAATTTTGATGAGTACATGAAGGTTTTGGGTGTGGGCTTTGCCACTAGGCAAGTGGGGAATGTGACCAAACCAACAGTGATTATCAGT---CAGGAAGGA---GGCAAAGTGGTGATCAGGACGCAATGC---------ACATTCAAGAATACAGAGATCAGTTTCCAGCTGGGAGAAGAGTTTGAGGAAACCAGTATAGATGACAGAAAC---TGTAAGTCGGTCATTAAGCTGGATGGAGACAAACTCATTCATGTACAGAAATGGGATGGCAAAGAAACACATTGTATAAGAGAAATTAAGGATGGCAAAATGATTGTGACTCTTACCTTTGG…
Nannospalax_galili_1 ATGGTGGACGCCTTCGTCGGGACCTGGAAGCTGGTGGACAGCAAGAATTTCGATGACTACATGAAATCACTCGGTGTGGGCTTTGCCACCAGGCAGGTGGCTAGCATGACCAAGCCTACCACAATCATCGAG---AAGAACGGG---GATACTATCGTCATAAAAACACACAGC---------ACCTTCAAGAACACAGAGATCAGCTTTCATCTGGGGGTGGAGTTTGATGAGACGACAGCAGATGACAGGAAG---GTCAAGTCCCTTGTGACACTGGATGGAGGAAAACTTGTTCATGTGCAGAAGTGGGATGGGCAGGAGACAACACTTACACGGGAGCTGAGCGATGGCAAACTCATCCTGACACTCACCCAT…
Neolamprologus_brichardi ATGGTTGAGGCTTTCTGCGCTACGTGGAAACTGGTCGACAGCCAGAACTTTGATGACTACATGAAGGCACTCGGCGTTGGCTTTGCCACAAGACAAGTGGGTAATGTCACCAAACCAACTGTAGTGATCAGC---CAGGATGGA---GACAAGGTGGTGGTGAAAACTCAGAGC---------ACCTTCAGGAACACTGAGCTCTCTGCCAAGCTGGGAGAGGAGTTTGATGAGACCACGCCTGATGACCGGCAT---GTCAAATCGACCTTCTCCATGGATGGAGATAAATTTGTGCATGTGCAGAAGTGGGATGGCAAAGAGACCAAGTTTGTCAGAGAAATCAAGGATGGGAAGATGGTGATGACGTTAAC…
Nomascus_leucogenys atggtggaggctttctgtgctacctggaagctgactgacagtcagaactttgatgagtacatgaaggctctaggcgtgggctttgccactaggcaggtgggaaatgtgaccaaaccaacagtaattatcagt---caagaagga---gacaaagtggtcatcaggactctcagc---------acattcaagaacacggagattagtttccacctgggagaagagtttgatgaaaccactgcagatgatagaaac---tgtaagtctgttgttagcctggatggagacaaacttgttcacatacagaaatgggatggcaaagaaacaaattttgtaagagaaattaaggatggcaaaatggttatgacccttacttttg…
Notothenia_coriiceps atggtcgacgccttctgtgccacttggaaactggtcgacagtgagaactttgatgagtacatgaaagccctcggtgttggctttgccacccgtcaggttggaaatgtcaccaagccgactgtgatcatcagc---caggaggga---gacaaggtggtggtccgcacccagagc---------accttcaaaaacacagagatctccttcaagctgggagaggagttcgacgagaccaccgccgacgacaggaac---tgcaagtccaccgtgaccatggacggagacaagctggtccacgtccagaagtgggacggcaaagagaccaagttcgtcagagaaatcaaggacggaaagctggtcatgaatctgaccttc…
Notothenia_coriiceps_A atggttgatgctttctgcgggacatggaaactggtggacagccagaactttgatgaatacatgaaggcacttggtgttggttttgccaccagacaagtgggcaatgtcaccaaacccactgtggtgatcgaa---caggatggg---gacaaagtggtgttgaaaactcagagc---------accttcaggaacactgaggtctccgccaaacttggagaggagtttgatgagaccacacctgatgaccgacat---gtcaaatctaccttttccatggaaggagacacatttgtgcaagtgcaaaagtgggacggcaaggagactaaatttgtcagagaaatgaaggatgggaagctggtggcgactgtgactt…
Ochotona_princeps atggtggaggctttctgtgctacttggaagctggttgacagtcagaattttgatgagtacatgaaggctctcggtgtgggctttgccactaggcaggtgggaaatgtgaccaaaccaacagtgattatcagt---caggaagga---gacaaagtggtgatccggactcaaagc---------actttcaagaacacggagattagctttcgtctgggtcaagagtttgatgaactcagtgtagatgacagaaac---tgtaagtctgtcattagcctgaatggagacaaacttgttcatgtacagaaatgggatggtaaacaaacagtttttgtgagagaaattaaagatggcaagatgattgtgactcttacttttggt…
Ochotona_princeps_1 ATGGTGGACGCCTTCCTGGCCACCTGGAAGCTAGTAGAAAGCAAGAATTTCGATGACTACATGAAGTCACTCGGTGTGGGTTCTGCTGCCAGGCAAGTGCCCAATATGACCAAGTCCACCACAATCATCGAG---AAGAAAGGC---GACACTATTGTCCTAAAAACACAGAGC---------ACCTTCAAGAACACAGACATCCGCTTCAAGCTGGGGGTGGAGTTCGATGAGACCACAGCAAATGACAGGAAG---GTCAAGTCCATTGTGACACTGGATGGTGACAAGCTTGTCCATGTGCAGAAGTGGGATGGACAGGAGACGACATTAGTGCGGGAACTAAGTGACGGCAAACTCTTCCTGACGCTCACCCACT…
Octodon_degus atggtggaggctttctgtgctgtctggaagctgaccgacagtcagaacttcgacgagtacatgaaggccctaggtgtgggcttcgccacgaggcaggtgggcaacgtgaccaagcccacggtgatcatcagt---caggaggcg---ggcagggtggtgatcaggacccagtgc---------acgttcaagaacacggagatcagcttccagctgggggaggagttc---gagatcagcgcggacgacagaaag---tgcaagtctgttgttagcctggatggagacaaactcgtgcacatacagaaatgggacggcaaggaaaccaagtttgtgagagaaattaaggatggcaaaatggtcatgactcttacctttggggacg…
Octodon_degus_1 ATGGTGGAAGCCTTCCTGGGGACCTGGAAGCTAGTGGACAGCAAGAATTTTGATGACTATATGAAGTCACTCGGTGTGGGCTTTGCTACCAGGCAGGTGGCCTGCATGACCAAGCCTACCACAATCATCGAA---AAGAATGGT---AACACTATCATCATAAAAACACACAGC---------ACCTTCAAGAACACAGAGATCAACTTTGACCTTGGGGTGGAGTTTGATGAGAAGACAGCTGATGACAGGAAC---GTCAAGTCCATTGTGACACTGGATGGAGGAAAACTTATCCATGTGCAGAAGTGGGACGGGCAAGAGTCAACACTTGTGCGGGAGCTAGTCGATGGGAAGCTCATCCTGACCCTCACCCATGGCAG…
Octodon_degus_2 ATGGTGGAGGCTTTCTGTGCTGTCTGGAAGCTGACCGACAGTCAGAACTTCGACGAGTACATGAAGGCCCTAGGTGTGGGCTTCGCCACGAGGCAGGTGGGCAACGTGACCAAGCCCACGGTGATCATCAGT---CAGGAGGCG---GGCAGGGTGGTGATCAGGACCCAGTGC---------ACGTTCAAGAACACGGAGATCAGCTTCCAGCTGGGGGAGGAGTTC---GAGATCAGCGCGGACGACAGAAAG---TGCAAGTCTGTTGTTAGCCTGGATGGAGACAAACTCGTGCACATACAGAAATGGGACGGCAAGGAAACCAAGTTTGTGAGAGAAATTAAGGATGGCAAAATGGTCATGACTCTTACCTTTGGGGA…
Odobenus_rosmarus_divergens atggtggaggctttctgtgctacctggaagctgacggacagccagaactttgatgagtacatgaaggctctaggtgtgggctttgccactaggcaggtgggaaacgtgactaaaccaacagtgatcatcagt---caggatggg---gacaaagtggtgatcaggactcaaagc---------acatttaagaacacagagattcgtttccatctgggagaagagtttgacgaaaccactgcagacgacagaaac---tgtaagtctgttgttagcctggatggggacaaacttgttcatgtacagaaatgggatggcaaagaaacaaattttgtaagagaaattaaggatggcaaaatggctatgactct…
Oikopleura_dioica ATG------GCTCTTGCTGGCAAATGGAAGCTTGACAAAAATGAGAACTTTGACGAATACATGAAAAAAGTCGGAGTTGGCTGGGTTCTGCGAAAGGCTGGAGCGACTGTCAGTTCTACAACTGAAATTACC---CAGGAAGGC---AACGGAATTCGAGTGAACACTCAATCC---------ACCGTCAAGTCCGCCAACGTCCTCTTCGTCCCCGGCGTCGAGCAGGACGTCACCACCATGGATGGACGCAAA---GTCAAGTCCACCTTGAATGGCGATATGAATAGCTTCATCATCGTCGAAAAGTGGGACGGCCGTGAGACCACTCTTAAGTGGGAGCTTGTCGGCGAAGAGGTCCACCTCACTCTCACCTGCGAC…
Oncorhynchus_mykiss atggctgaggcattcgcaggcacatggaacctgaaggacagcaagaactttgacgaatacatgaaggctctgggtgtgggctttgcaacacgccaggttggcggtatgaccaagcccaccaccatcatcgag---gtagctgga---gacacagtcactctgaagacacagagc---------accttcaagaacaccgagatctccttcaaactaggagcggagttcgacgagaccaccgccgatgacaggaaa---gtcaagtccctaataacgatagacggtggtaagatggttcacgtgcagaagtgggatggcaaggagaccactctggtccgtgaagtcagcggcaacgccctcgaactgactctgactctgg…
Oncorhynchus_mykiss_A atggttgatgccttctgtgccacctggaaactggtcgacagtgaaaacttcgatgagtacatgaaagcacttggtgttggttttgcaacaaggcaggtcggaaatgtgaccaaaccaacggttatcatctca---aaagagggg---gacaaagtggtcgtaaaaacccagagt---------actttcaagaatactgaaatatcattcaacctgggggaggagtttgacgaagtcactgccgatgacagaaac---tgtaaatccactgtgaacttggatggcgataagcttgcgcacgttcagaagtgggacggcaaggagaccaagtttgtgagagaaatcaaggatggaaaattggtcatgactctcacatt…
Onychostoma_macrolepis atggttgacaaattcgtgggaacatggaagatgaccaccagtgataactttgacgagtacatgaaggctataggtgtgggtttcgctactcgtcaggtgggaaaccggaccaagcccaacttggtcgtgtgc---gtggatgatcaggggctcatatgcatgaagtcgcagagc---------accttcaaaactactgagatcaaatttaaactcaatgagtcattcgaggagatcaccgcggatgatagaaag---actacgactgttgtgactcttgagaacggcaaacttatgcagaaacagacctgggatggcaaagagtcgacgatagagagggaggtgacggatgggaaattagtagctaaatgcacaa…
Orcinus_orca atggtggaggctttctgtgctacgtggaagttgacggacagtcagaattttgacgagtacatgaaggctctaggtgtgggctttgccactaggcaggtgggaaatgtgactaaaccaacagtgatcatcagt---caggagggg---gacaaagtggtgatcaggactcaaagc---------acattcaagaacacggagattagtttccatctgggagaagagtttgatgaaaccactccagatgacagaaac---tgtaagtctgttgttagcctggatggagacaaacttgtccatgtacagaaatgggatggcaaagagacaaattttgtaagagagattaagaatggcaaaatggtcatgactcttacttttggcgatgt…
Oreochromis_niloticus atggttgaggctttctgcgctacatggaaactggtcgacagccagaactttgatgactacatgaaggcactcggcgttggctttgccacaaggcaagtgggtaatgtcaccaaaccaactgtggtgatcagc---caggatgga---gacaaggtggtggtgaaaactcagagc---------accttcaggaacactgagctctctgccaagctgggagaggagtttgatgagaccacgcctgatgaccggcat---gtcaaatcgaccttctccatggatggagataaatttgtgcatgtgcagaagtgggatggcaaagagaccaagtttgtcagagaaatcaaggatgggaagatggtgatgacgttaacctt…
Oreochromis_niloticus_2 ATGGTCGACACCTTCTGTGCCACTTGGAAACTGATTGAAAGTGAGAATTTTGATGAGTATATGAAAGGACTTGGTGTTGGCTTTGCCACCAGGCAGGTTGGTAATGTGACTAAGCCAACTGTAATCATCAGC---CAGGAGGGA---GACAAGGTGGTGATCCGCACCCAGAGC---------ACCTTCAAGAACACAGAGATCTCCTTCAAGCTGGGAGAGGAGTTTGATGAAACCACTGCTGATGACAGAAAC---TGCAAATCCACAGTGACTCTGGAGGGGGACAAGCTGGTCCACGTCCAGAAGTGGGACGGCAAAGAGACCAAGTTTGTCAGAGAAATCAAGGACGACAAGCTGGTCATGAATCTGACC…
Ornithorhynchus_anatinus atgtgcagccggttcgtcgggacctggaggctctcctccagcgagaactttgaggactacatgaaagcgctaggagtgggcttggccacccggaaactgggcaatctggccaagcccagtgtgaccatcagc---atgaagggg---gacacggtaactctgagaacagacagc---------accttgaagagcacagagatttctttcaagctgggccaggagtttgacgaaaccaccgcagataacagaaag---acgaggagtgtggtgaccttagacaagggagccctgaaccacgtccagaagtgggacggcaagcagacgacaataaagagaaaactggtggacgggaagatggtggtggagtgcac…
Orycteropus_afer ATGGTGGACGCTTTTGCAGGCACTTGGAAGCTAGTGGACAGCAAGAATTTCGATGACTATATGAAGTCGATCGGTGTGAGTTTTGCTACCAGGCAGGTAGGTAACATGACCAAGCCTACCACAATCATCAAA---GTGAATGGA---GACCTTATCACTGTCAAGACACAGAGC---------ACCTTCAAGAACACAGAGATCAACTGTAAGCTGGGAGTGGAGTTTGATGAGACAACAGCAGATGACAGGAAG---GTCAAGTCCACTATGACACTGGATGGAGGCAAGCTTGTCCATGTGCAGAAGTGGAACGGGCAAGAGACGACACTTGTGCGGGAACTAAGTGATGGGAAACTTATTCTGACACTTTCCCATGGCA…
Orycteropus_afer_1 ATGGTGGAGGCTTTCTGTGCCACCTGGAAGCTGACAGATAGTCAGAACTTTGATGAGTACATGAAGGCTCTAGGTGTGGGCTTTGCCATTAGGCAGGTGGGGAATGTGACTAAGCCAACCGTGATCATAAGT---CAGGAAGGA---GACAAAGTGGTGATCAGGACTCAAAGC---------ACATTCAAGAACACAGAGATTAGTTTCCATCTGGGAGAAGAGTTTGATGAAACAACTGCAGATGACAGAAAC---TGTAAGTCTGTTGTAACTCTGGATGGCGACAAACTCATTCATGTACAGAAATGGGATGGCAAAGAAACAAATTTTGTGAGAGAAATTAAGGATGGAGTAATGGTTATGACTCTTACTTTTGG…
Oryctolagus_cuniculus atggtggaggctttctgtgctacctggaaactgaccgacagtcagaactttgatgagtacatgaaggctctcggtgtgggttttgccactaggcaggtgggaaacgtgaccaaaccaacagtgatcatcagt---caggaaggg---gacaaagtggtgatccggactcaaagc---------acgttcaagaatacagagattagtttccgtctgggtgaagagtttgatgaaatcagtgtagatgacagaaac---tgtaagtctgttatcagcctggatggagacaaacttgttcatgtacagaaatgggatggcaaacaaacaaattttgtaagagaaattaaggatggcaaaatgattgtgactcttacttt…
Oryzias_latipes atggttgacgccttctgtgccacctggaagctggttgacagcgaaaactttgatgagtacatgaaagcgctgggcgtgggctttgccaccaggcaggttggtaacgtgaccaagccgactgtgaccatcagc---catgaagga---gataaagtggtgatccgcacccagagc---------accttcaaaaacacggagatctcctttaaacttggagaggagtttgacgaaaccaccgtggatgacaggaac---tgcaaatccactgtgactctggacggagacaagttggttcacgtccaaaagtgggacgggaaggagaccaagcacgtcagagaaatcaaggacggcaaactgatcatgaatttgacatttggaga…
Oryzias_latipes_B atggtggattctttctgcgctacgtggaagctggtggacagccagaactttgatgaatatatgaaagcacttggtgttggttttgccacaagacaagtgggcaacgtcaccaaacccacaatagtgatcagc---caggatgga---gataaggtggtggtgaagacccagagc---------accttcagaaacaccgagctgtctgccaaactgggagaggagtttgatgagacaacacctgatgaccgtcat---gttaaatccactttcaccatggatggagacaaatttgtgcacacacagaagtgggatggcaaggagaccacatttgtgagagaaataaaagatgggaagatggtgatgacattaaactttgat…
Osmerus_mordax atggtcgataccttctgtgccacctggaaactggtcgacagtgaaaacttcgacgaatacatgaaagcacttggtgttggtttcgcgacgaggcaggttggcaacgtaaccaagccaacggtcgtcatcgcc---aaggagggt---gataaggttgtcatcaagacccagagc---------accttcaaaaacaccgagatctctttcaaactgggcgaggagttcgatgagagcaccgcagatgacaggaac---tgcaaatccaccgttaccatggatggcgacaagctcgtgtacgtgcagaagtgggacggaaaagagacgacgtttgtcagggaactgaaggacggaaagctggtcatgaacctgaagtttgaagac…
Osmerus_mordax_A atggtcgatgcattctgcgccacatggaagctgattgacagtcagaacttcgatgaatacatgaaggcacttggtgttggttttgctacaaggcaagtgggcaatgtcaccaaacccaccattgtcgtaagt---caagaagga---ggcaaagtggtggtgaagacgctgagt---------actttcaagaacactgagatttccttcaaactgggagaggagtttgacgaaacgactgcagacgaccgtaat---gtcaaatccactgttaccatggaaggagacaagctggtgcacgtacagaagtggggtggcaaggagacaaagtttgtccgtgagatcaaggatgggaaactggtcatgaccttaacctttgaag…
Otolemur_garnettii atggtggaggctttctgtgctacctggaagctgacggacagccagaactttgatgagtacatgaaggctctaggtgtgggctttgccaccaggcaggtgggaaatgtgaccaaaccaacagtgatcatcagt---caggaaggc---gacaaagtggtgatcaggactcaaagc---------acattcaagaacacagagattagtttccatctgggagaagagtttgatgaaaccaccgcagacgacagaaac---tgtaagtctgttgttagcctggatggagacaaacttgttcatgtacagaaatgggatggcaaagaaacaaattttgtaagagaaattaaggacggcaaaatggttatgactcttacttttgg…
Ovis_aries atggtggaggctttctgtgctacctggaagctgacggagagtcagaactttgatgagtacatgaaggcgcttggtgtgggctttgccactaggcaggtgggcaatgtgactaaaccaacagtgatcatcagt---caggagggg---gacagagtggtgatcaggactcaaagc---------acattcaagaacacagagattagtttccacctgggagaagagtttgatgaaaccaccgctgatgacagaaac---tgtaagtctgttgttagcctggatggagacaaacttgttcatgtacagaaatgggatggcaaagaaacaaattttgtaagagagattaaggatggcaaaatggtcatgactcttacttttggcgatgtgg…
Pan_paniscus atggtggaggctttctgtgctacctggaagctgaccgacagtcagaactttgatgagtacatgaaggctctaggcgtgggctttgccactaggcaggtgggaaatgtgaccaaaccaacggtaattatcagt---caagaagga---gacaaagtggtcatcaggactctcagc---------acattcaagaacacggagattagtttccagctgggagaagagtttgatgaaaccactgcagatgatagaaac---tgtaagtctgttgttagcctggatggagacaaacttgttcacatacagaaatgggatggcaaagaaacaaattttgtaagagaaattaaggatggcaaaatggttatgacccttacttttggtgatgt…
Pan_troglodytes atggtggaggctttctgtgctacctggaagctgaccgacagtcagaactttgatgagtacatgaaggctctaggcgtgggctttgccactaggcaggtgggaaatgtgaccaaaccaacggtaattatcagt---caagaagga---gacaaagtggtcatcaggactctcagc---------acattcaagaacacggagattagtttccagctgggagaagagtttgatgaaaccactgcagatgatagaaac---tgtaagtctgttgttagcctggatggagacaaacttgttcacatacagaaatgggatggcaaagaaacaaattttgtaagagaaattaaggatggcaaaatggttatgacccttacttttggtga…
Panthera_tigris_altaica ATGGTGGACGCCTTCGTGGGCACCTGGAAGCTAGTGGACAGCAAGAATTTCGATGACTACATGAAGTCGATTGGTGTGGGTTTTGCTACCAGGCAGGTGGCCAACATGACCAAGCCTACCACAATCATCGAA---AGAAATGGG---GACACTGTCACCATAAAAACACATAGC---------ACCTTCAAGAACACGGAGATCAGCTTCCAGCTAGGGGTGGAGTTCGACGAGACAACCGCGGATGACAGGAAG---GTCAAGTCCATCGTGACGCTGGACGGAGGCAAACTTGTTCACCTGCAGAAGTGGAACGGGCAAGAGACAACACTGGTGCGGGAGCTAGTTGATGGGAAACTCATCCTGACACTCACC…
Pantholops_hodgsonii atggtggaggctttctgtgctacctggaagctgacggagagtcagaactttgatgagtacatgaaggcgcttggtgtgggctttgccactaggcaggtgggcaatgtgactaaaccaacagtgatcatcagt---caggagggg---gacagagtggtgatcaggactcaaagc---------acattcaagaacacagagattagtttccacctgggagaagagtttgatgaaaccactgcagatgacagaaac---tgtaagtctgttgttagcctggatggagacaaacttgttcatgtacagaaatgggatggcaaagaaacaaattttgtaagagagattaaggatggcaaaatggtcatgactcttactttt…
Papio_anubis atggtggaggctttctgtgctacctggaagctgaccgacagtcagaactttgatgagtacatgaaggctctaggcgtgggctttgccactaggcaggtgggaaatgtgaccaaaccaacagtaattatcagt---caggaagga---gacaaagtggtcatcaggactctcagc---------acattcaagaacacggagattagtttccacctgggagaagagtttgatgaaaccactgcagatgatagaaac---tgtaagtctgttgttagcctggatggagacaaacttgttcatgtacagaaatgggatggcaaagaaacaaattttgtaagagaaattaaggatggcaaaatggttatgacccttacttttggtgatgt…
Parachaenichthys_charcoti atggttgagaaatttgttggaacgtggaagatgatttccagcgataactttgatgactacatgaaagcaatcggtgtgggatttgcgacccggcaggtggggaatcgcaccaaacccaacttggtagtgagc---gtggacgatcaagggtttgtatgcttgaagtctcagagc---------actttcaaaaccactgagatcaagttcaagctaaacgagccatttgaagagacgaccgcagacgataggaag---accaagaccgtggtgactctggagaacgggaaacttgtgcagaaacagagctgggatggcaaagagactcatatcgagagggagatcgaagatgggaaattggtagcgaaatgca…
Pelodiscus_sinensis atggttgatgcattctgtgctacttggaagctgactgacagccagaattttgatgaatacatgaaggcactgggagtggggtttgccactcggcaagtggggaatgtgactaaacccacagtaataatcagc---aaagaaggg---gacaaagtagtgatcaggacccaaagc---------actttcaagaacacagaaatcagcttcaaatttggagaagagtttgaggaaactaccccagatgacagaaac---tgcaaatcagtggtaaccctggagggagacaaactagttcatgtccagaaatgggatggcaaagagacaaactttgttagagaaattaaggatggcaaaatggtaatgactctcacttttg…
Perca_flavescens atggttgagaaatttgtcgggacgtggaagatgatttccagcgagaactttgacgactacatgaaagcaattggtgtgggatttgcgacccggcaggtggggaatcggaccaaacccaatttgatagtgacc---gtggacgatcaagggattgtatgcctgaagtctcagagc---------accttcaaaactaccgaaatcaaattcaagctcaacgagccatttgaggagataaccgcagacgataggaag---acaatgaccgtggtgactctggagaacgacaaacttgtgcagaaacagagctgggatggcaaagagacgaatatcgagagggagatctcagatgggaaattgatagcgaaatgcataatgggag…
Peromyscus_maniculatus_bairdii_1 ATGGTGGAAGCTTTCTGTGCCACCTGGAAGCTGACTGACAGTCAGAATTTTGATGAGTACATGAAGGCTCTGGGTGTGGGCTTTGCCACTAGGCAAGTGGGAAATGTGACCAAACCGACGGTGATAATCAGT---CAGGAGGGT---GGCAAAGTGGTGATCAGGACCCAGTGC---------ACATTCAAGAACACAGAGATCAGTTTCCAGCTGGGGGAAGAGTTTGAGGAAACCAGCATCGATGACAGGAAC---TGTAAGTCTGTTGTTCGGTTGGATGGAGACAAGCTTATTCATGTTCAGAAATGGGATGGCAAAGAAACAGATTGTGTAAGAGAAATCAAGGATGGCAAAATGATTGTG…
Petromyzon_marinus atggcggaggcgtactgcggcacgtggagactgacgaatagtgtcaacttcgacagctacatgaaagccataggaatctcctttgccgtgaggaagatcggaaacatgaccaaacccatccaggagatcatt---tcggatgga---gaaaacgtgaccatcaagaacatgagc---------tccttcaagaacacggaggttgtctgcaaactgggcgaggagttcaaggagatgactgcggatggcagagag---gtccagtccgtcatatccatgcaaggggacaaacttgtgcaagtacaaaagtgggacaacaaggagtccatcttgacgagggagttgaaagatggaaagctgattttgacctgtagaattgg…
Phasianus_colchicus ATGGTGGAAGCGTTCGTGGGCACCTGGAAGCTGGTGGACACGGCCAATTTCGATGAGTACATGAAGGCGTTGGGGGTGGGCTTTGCCACCAGGCAGATGGCCGGCCTGACCAAACCCACCACCATCATCGAG---GTGGATGGT---GACAAGGTGACGGTGAAGACCCATAGC---------ACCTTCAAGAACACAGAGATCGGCTTCAAGCTGGGCGAGGAGTTCGATGAGACCACGGCCGACGACAGGCAC---GTCAAGTCCCTGGTCAAGCTAGACGGAGGCAAGCTGGTCCATGTGCAGAAGTGGGATGGGAAGGAGACATCACTAGTGCGGGAGCTGAAGGATGGGAAATTGATTCTGACTCTCACCATGG…
Physeter_catodon ATGGTGGAGGCTTTCTGTGCTACGTGGAAGCTGACGGACAGTCAGAATTTTGACGAGTACATGAAGGCTCTAGGTGTGGGCTTTGCCACTAGGCAGGTGGGAAATATGACTAAACCAACAGTGATCATCAGT---CAGGAGGGG---GACAAAGTGGTGATCAGGACTCAAAGC---------ACATTCAAGAACACAGAGATTAGTTTCCATCTGGGAGAAGAGTTTGATGAAACCACTCCAGATGACAGAAAC---TGTAAGTCTGTTGTTAGCCTGGATGGAGACAAACTTGTCCATGTACAGAAATGGGATGGCAAAGAGACAAATTTTGTAAGAGAGATTAAGAATGGCAAAATGGTCATGACTCTTACTTTTGGCG…
Physeter_catodon_1 ATGGTGGACGCCTTCGTGGGCACCTGGAAGTTAGTGGACAGCAAGAATTTCGATGACTACATGAGGTCAATCGGTGTGGGTTTTGCTACCAGGCAGGTGGCCAACATGACCAAGCCTACCACAATCATCGAA---GTGAATGGG---GACACAATCACCATAAAAACACAAAGC---------GCCTTTAAGAACACGGAGATCAGCTTCAAGCTGGGAGTGGAGTTCGATGAGACAACAGCAGATGACAGGAAG---GTCAAGTCCATTGTGACGCTGGATGGAGGCAAACTCGTCCACATGCAGAAGTGGAACGGACAAGAGACAACACTTGTGCGGGAAGTAGTTTCTGGGAAACTCATCCTGACACTCACCCACTG…
Poecilia_formosa atggtcgacgccttctgtgccacctggaagctggttgagagcgagaacttcgatgagtacatgaaagcacttggtgtgggctttgccaccaggcaggtcggcaacgtgaccaagccgaccgtcatcatcagc---caggaggga---gacaaggtggtgatccgcacccagagc---------accttcaaaaacaccgagatcagcttcacgctgggggaggagttcgacgaaaccaccgccgacgacagaaac---tgcaaatccacagtgactctggatggggacaaactggtccacgtccagaagtgggacgggaaagagaccaagttcgtcagagagatcaaagacggcaaaatgatcatgaatttgacctttgaag…
Poecilia_formosa_1 ATGGTCGAGGCTTTCGTGGGCACGTGGAACCTGAAGGAGAGCGAAAAATTTGATGATTACATGAAAGAGCTGGGTGTGGGCTTTGCAACACGCAAGATAGGCAACATGACTAAACCCACCACAATTATCTCT---GTGGATGGC---GACACGGTGACCGTGAAGACCCAGAGC---------AGTATTAAGAATACGGAGCTTTCCTTTAAGGTCGGAGAGGAGTTTGACGAGACCACCGCAGATGACAGGAAG---GTCAAGTCCCTAGTGACAGTAGAGGACGGCAAGCTGGTACACGTACAGAAGTGGGACGGTAAAGAGACCAGTTTGGTCAGGGAAGTTGACGGAAACAAGCTCACATTGACACTTAAAATCGG…
Poecilia_reticulata atggccgacgccttctgtgccacctggaaactggtcgagagcgagaacttcgatgagtacatgaaagcacttggtgtgggctttgccaccaggcaggtcggcaacgtgaccaagccgaccgtcatcatcagc---caggaggga---gacaaggtggtgatccgcacccagagc---------accttcaaaaacacagagatcagcttcacgctgggggaggagttcgacgaaaccaccgccgacgacagaaac---tgcaaatccacagtgactctggatggggacaaactggtccacgtccagaagtgggacggcaaagagaccaagttcgtcagagagatcaaagacggcaaaatgatcatgaatttgacctttg…
Poecilia_reticulata_1 ATGGTCGAGGCTTTCGTGGGCACGTGGAACCTGAAGGAGAGCGAGCAATTTGATGAATACATGAAAGAGCTGGGTGTGGGCTTTGCGACGCGCAAGATAGGCAACATGACTAAACCCACCACAATTATCTCT---GTGGATGAC---GACACGGTGACCGTGAAGACCCAGAGC---------AGTATTAAGAACACGGAGCTTTCCTTTAAGATCGGAAAGGAGTTTGACGAGACCACCGCAGATGACAGGAAG---GTCAAGTCCCTAGTGACAGTGGAGGACGGCAAGTTGGTACACGTACAGAAGTGGGACGGTAAAGAGACCAGTTTGGTCAGGGAAGTTGACGGAAACAAGCTCACATTGACACTTAAAAT…
Pongo_abelii atggtggaggctttctgtgctacctggaagctgaccgacagtcagaactttgatgagtacatgaaggctctaggcgtgggctttgccactaggcaggtgggaaatgtgaccaaaccaacagtaattatcagt---caagtagga---gacaaagtggtcatcaggactctcagc---------acattcaagaacacggagattagtttccacctgggagaagagtttgatgaaaccactgcagacgatagaaac---tgtaagtctgttgttagcctggatggagacaaacttgttcacatacagaaatgggatggcaaagaaacaaattttgtaagagaaattaaggatggcaaaatggttatgacccttacttttggtgatgt…
Procavia_capensis atgtgcaagaaattcctgggcacctggaaacttgtctccagtgagaacttcgatggttacatgaaagctctgggtgtgggattagctactaggaaactgggaaatttggccaaacccagagtgatcatcagc---aagaaaggg---gacattataactataagaacggaaagt---------acctttaaaaatacagagatctccttcaagctaggtcaggaatttgaagaaaccacagctgataacaggaaa---acaaagagtattgtaacctcagagagaggctcattgaatcacgtacagaaatgggatggcaaagagacaacgattaagagaaaggtggctgatgggaaaatggtagtggaatgtatgtttaag…
Pseudopodoces_humilis atggtcgaggctttttgcgccacctggaagttggtagacagccacaacttcgacgagtacatgaaggcactgggagtggggtttgcaacacggcaggtggggaatgtgactaaacccactgtgattatcagc---agcgagggg---gacaaagtagtgatcagaactcaaagt---------actttcaaaaacacagaaatcagctttaaactcggagaggaatttgatgaaactaccccagatgatagaaac---tgcaaatcagttgtgaccctggatggagagaagctagtgcacgtacagaaatgggacggcaaagagacaaactttgtgagagaaataaaggatggcaaaatggtaatg-----------…
Pteropus_vampyrus ---------------------------------acagacagtcagaactttgatgaatacatgaaggctctaggtgtgggctttgccactaggcaggtaggaaatgtgactaaaccaacagtgatcatcagt---caggaaggg---gacaaagtggtgatcaggactcaaagc---------acatttaagaacacagagattagtttccatctgggagaagaatttgatgaaactactgcagatgatagaaac---tgtaagtctgttgttagcctcgatggagacaaacttgtccatgtgcagaaatgggatggcaaagaaacaaattttgtaagagaaattaaggatggcaaaatggttatggtaagtaatctccct…
Pundamilia_nyererei atggtcgacgccttctgtgccacttggaaactgattgaaagtgagaattttgatgagtatatgaaaggacttggtgttggctttgccaccaggcaggttggtaatgtgaccaagccgactgtaatcatcagc---caggaggga---gacaaggtggtgatccgcacccagagc---------accttcaagaacacagagatctccttcaagctgggagaggagtttgatgaaaccactgctgatgacaggaac---tgcaaatccacagtgactctggagggagacaagctggtccacgtccagaagtgggacggcaaagagaccaagtttgtcagagaaatcaaggatgacaagatggtcatgaatctgaccttcg…
Python_bivittatus ATGGCGGAGGCTTTTGCCGGCGTCTGGAAGCTGGTCGAGAGCGTCAATTTCGACGAGTATATGAAAGCTCTCGAGGTGAACTTTGCCACAAGACAGATTGCCAATTTGACCAAACCCACCACCATTATTGAG---GTGAATGGC---ATCAACGTGACCATCAAAACCCAGAGC---------ACTTTCAAGAACACAGAGATCTCCTGTGTACTGGGAGAAGAATTTGATGAGACAACAGCAGATAGCAGGCAT---GTCAAGTCCATTATAACACTAGATGGAGGGAAACTGGTTCATGTGCAAAAATGGGATGGAAAGGAGACCTCACTTGTTCGAGAAATAAAAGATGGAAAACTAATTTTGACTCTGACAATGGGT…
Python_bivittatus_1 ATGGTTGAGGCATTTTGTGCTACTTGGAAGCTGATTGACAGCCAGAACTTTGATGAGTACATGAAAGGATTAGGAGTTGGCTTTGCTACTCGTCAAGTGGGAAATGTTACCAAACCAACTGTGATCATCTGC---CAGGAAGGT---GACAGAGTGGTGATTCGAACACAGAGT---------ACCTTCAAGAACACAGAAATAAGCTTCAAACTGGGAGAAGAATTTGATGAAGTTACTGCAGATGACAGGAAT---TGTAAATCAGTTGTGAGCATGGATGGTGATAAATTAGTTCATGTACAAAGATGGGATGGCAAGGAAACAAACTTTGTTAGAGAAATTAAAGATGGTAAAATGGTCATGACTCTCACCTTTG…
Rachycentron_canadum atggctgacgctttcatcggcacgtggaacctcaaggaaagtgaaaaatttgatgactacatgaaggagctgggtgtgggttttgctacacgtaaagtgggcaacctgactaagcccaccaccattatctca---ctggacgga---gacaaggtgacagtgaagacccagagc---------actattaaaaacacagagctgtccttcaagctgggagaggagtttgacgagaccaccgccgatgacaggaag---gttaagtccattgttacaatagaggatgggaagatggtgcacatacagaggtgggacggcaaagagaccagtctggtcagggaagtcaacggaaatgccctcacactaacacttacactc…
Rattus_norvegicus atggtagatgctttctgtgccacctggaagctgacagacagccagaattttgatgaatacatgaaggctctgggcgtgggctttgccactaggcaagtgggaaatgtgaccaaaccaacggtgattatcagt---caggaaggc---ggcaaagtggtgatccggacacaatgc---------acattcaagaacacagagatcagtttccagctgggagaagagtttgaggaaacgagcatagatgacaggaac---tgtaagtctgtgattcggttggatggagacaagctcattcatgtgcagaagtgggatggcaaagaaacaaattgtgtcagagaaattaaggatggcaaaatggttgtgactctcacctttggg…
Rhinopithecus_roxellana ATGGTGGACGCTTTCCTGGGCACCTGGAAGCTAGTGGACAGCAAGAATTTCGATGACTACATGAAGTCAATCGGAGTGGGTTTTGCTACCAGGCAGGTGGGCAACATGACCAAGCCTACCACAATCATTGAA---AAGAACGGG---GACATTCTCACCCTAAAAACACACAGC---------ACCTTCAAGAACACAGAGATCAACTTCAAGCTGGGGGTGGAGTTTGATGAGACAACAGCAGATGACAGGAAG---GTCAAGTCCATTGTGACACTGGATGGAGGGAAACTTGTTCACCTGCAGAAATGGGACGGGCAGGAGACGACACTTGTGCGGGAGCTAATTGATGGAAAACTCATCCTGACACTCACC…
Rhinopithecus_roxellana_1 ATGGTGGAGGCTTTCTGTGCTACCTGGAAGCTGACCGACAGTCAGAACTTTGATGAGTACATGAAGGCTCTAGGTGTGGGCTTTGCCACTAGGCAGGTGGGAAATGTGACCAAACCAACAGTAATTATCAGT---CAGGAAGGA---GATAAAGTGGTCATCAGGACTCTCAGC---------ACATTCAAGAACACGGAGATTAGTTTCCACCTGGGAGAAGAGTTTGATGAAACCACTGCAGATGATAGAAAC---TGTAAGTCTGTTGTTAGCCTGGATGGAGACAAACTTGTTCATGTACAGAAATGGGATGGCAAAGAAACAAATTTTGTAAGAGAAATTAAGGATGGCAAAATGGTTATGACCCTTA…
Saccoglossus_kowalevskii ATG---CCGAATTTTGCTGGAACATGGATGCATGTAAAAAGTGAGAATTTTAGCGAGTACCTGAAAGCAAATGGTTTGAACTTCTTGCTTGCAAGCATGATGTCGAAAGCCTCGCCAACACTAGAGATTCAC---CAAACCGGA---GATGAATTTGTGATCAGAACTATAACG---------ACCATGAAAACAAGAGAACAGCAATTTACAGTTGGACAGGCGTTTGAAGAGGTTCACTGGAGTGGAGGAACA---AAACAGTCAATTGCTATTTTTGAAGGCGATAAGCTCGTGATCAAATCAGTTGTTGACCCGGAAAACCCAGTCATCGAGCGTGAGTTGGATGAAACTGAACTAATGATGACATTGCG…
Saimiri_boliviensis atggtggaggctttctgtgctacctggaaactgaccgacagtcagaactttgatgagtacatgaaggctctaggtgtgggctttgccactaggcaggtgggaaatgtgaccaaaccaacggtaattatcagt---caggaagga---gacaaagtggtcatcaggactctcagc---------acattcaagaacacggagattagtttccacctgggagaagagtttgatgaaaccactgcggatgacagaaac---tgtaagtctgttgttagcctggatggagacaaacttgttcacgtacagaaatgggatggcaaagaaacaaattttgtaagagaaattaaggatggcaaaatggttatgacccttacttttg…
Salmo_salar atggttgatgccttctgcgccacctggaaactggtcgacagtgacaactttgatgagtacatgaaagcacttggtgttggctttgcaacaaggcaggtcggaaatgtgaccaaaccaaccgttatcatcgca---aaagagggg---gacaaagtggtcgttaaaacccagagt---------actttcaagaacactgaaatatccttcaaactgggagaggagtttgatgaagccactgcagatgacagaaac---tgtaaatccactgtgagcttggatggagataagcttgctcacgttcagaagtgggatggcaaggagaccaagtttgtgagagaaatcaaggatggaaaattggtcatgactcttacatttgaagacatt…
Sarcophilus_harrisii atggtggaggctttctgtgctacctggaagctgactgacagccataactttgatgaatacatgaaggcactaggagtgggctttgccactaggcaggtggggaatgtgactaaaccaacagtgataatcagt---caagaaggg---gacaaagtggtgatcaggactcagagc---------accttcaagaacacagaaatcagcttccacttgggagaagaatttgacgaaacaactccagatgatagaaac---tgcaaatctgttgtgagcttggatggtgataagctagttcatgttcaaaaatgggatggcaaagagacaaactttgtaagagaaattaaggatggcaaaatggtcatgactctcaccttt…
Schizothorax_prenanti ATGGCAGACGCTTTTATCGGCTCATGGAACTTAAAGGAGAGCAAGAATTTCGATGACTACATGAAAGCCATCGGCGTGGGCTTTGCCACCCGTCAGGTTGGCAGTATGACCAAACCTACGACCGTCATCTCC---ATGGAGGGC---GATGTCATCACACTTAAGACCGTCAGC---------ACATTCAAAACCACAGAAATCAATTTCAAACTGGGAGAGGAATTTGACGAGACCACTGCAGATGACCGCAAA---GTTAAGTCTGTGGTAACTTTAGATGGAGGCAAATTGGTTCACGTTCAGAAATGGGACGGTAAAGAGACGACCCTGGTCCGAGAAGTCAGTGACAACAGCCTAACTCTGACACTGACACT…
Serinus_canaria ATGGTCGACGCCTTCGTGGGCACCTGGAAGCTGGTGGACAGCACCAATTTCGATGAGTACCTGAAGGCGCTGGGCGTGGGCTTCGCCACGCGGCAGGTGGCCGGCTTCACCAAGCCCACCACCATCATCGAG---CTGGACGGC---GACAAGGTCACCGTGAAGACCCAGAGC---------ACCTTCAAGAACACCGAGATCACCTTCAAGCTGGGCGAGGAGTTCGACGAGACCACGGCGGACGACAGGAAC---GTCAAGTCCTTGGTCACACTGGATGGAGGCAAACTCGTCCACGTGCAGAAGTGGGACGGGAAGGAGACATCGCTGGTCCGGGAGCTGAAGGATGGGAAATTGGTTCTGACTCTCACCTTGGGCAA…
Sparus_aurata atggttgaggctttctgtgctacatggaaactggtggacagccagaactttgatgactacatgaaggcacttggtgtcggttttgccactagacaagtgggcaatgtcaccaagccgacagtagcgatcagc---caggatgga---gacaaagtggtgataaaaaccatgagc---------accttcaggaacaccgagacctcctccaagctgggagaggagttcgatgagactacacctgatgatcgacat---gtcaaatctactttcaccttggagggagacaaactcgtgcaggtgcagaagtgggatggcaaggagaccagatttgtccgagaaatcaaggatgggaagatggtgatgactttgacttatcagggag…
Spermophilus_tridecemlineatus_1 ATGGTGGAGGCTTTCTGTGCTACCTGGAAGCTGACAGACAGTCAGAACTTTGATGAGTACATGAAGGCTCTAGGTGTGGGCTTTGCCACTAGGCAGGTGGGAAATGTGACCAAACCTACAGTGATTATAAGT---CAGGAAGGA---GACAAAGTGGTGATCAAAACTCAATGC---------ACATTCAAGAACATAGAGATTAGTTTCCACCTGGGAGAAGAGTTTGATGAAATCAGTGCAGATGACAGAAGC---TGTAAGTCTGTTGTTAACCTGGATGGAGACAAACTCATTCATGTACAGAAATGGGATGGCAAAGAAACAACTTTAGTCAGAGAAATTAAGGATGGCAAAATGGTTGTGA…
Stegastes_partitus atggttgactctttctgcgccacctggaaactggttgacagtgagaattttgatgagtacatgaaagcacttggcgtgggctttgccaccaggcaggtgggtaatgtgaccaagccgactgtcatcatcagc---caggaggga---gacaaggttgtgatccgcacccagagc---------accttcaagaacacagagatctccttcaagctgggagaagagtttgatgaaaccactgctgatgacaggaac---tgcaaatccacggtgactctggacggagacaagttgatccacgtccagaagtgggacggcaaagagaccaagttcgtcagagaaatcaaggatggcaagatggtcatgaatctgacctttga…
Stegastes_partitus_1 ATGGCCGAGTCTTTCGTTGGCACATGGAACCTCAAGAACAGCGAGAAATTCGATGAGTACATGAAGGAGCTGGGTGTGGGCTTTGCTACTCGTAAGGTCGGCAACATGACCAAGCCCACCACCATCATCTCG---GTGGAAGGC---GACACGGTGACGGTGAAGACCCAGAGC---------ACCATTAAGAACACAGAGCTTTCCTTCAAGCTGGGAGAGGAGTTTGACGAGACCACCGCCGATGACAGGAAG---GTTAAGTCCATCGTGACGGTAGATAGTGGGAAGATGGTGCACATACAGAGGTGGGACGGCAAAGAGACCAGCCTGGTCAGGGAAGTCAGCGGAAACGCCCTCACACTGACGCTCACAATG…
Stegastes_partitus_3 ATGGTTGATGCTTTCTGCGCAACATGGAAACTGATCGACAGCCAGCACTTTGATGATTATATGAAGGCACTTGGTGTTGGTTTTGCCACAAGACAAGTGGGCAATGTCACCAAGCCAACAGTAGTGATTAGC---AAAGATGGA---GACAAAGTGGTGGTGAAAACCCTGAGC---------ACCTTCAGGAACACTGAGATCTCCTCCAAACTGGGAGAGGAGTTTGATGAGACCACTCCTGACGACCGTCAT---GTCAAATCCACTTTCACCATGGAAGGAGACAAGCTCGTGCAAGTACAGAAGTGGGACGGCAAAGAGACCAGATTCGTCAGAGAAATCAAGGATGGGAAGATGGTGATGACGTTAACCTTT…
Strongylocentrotus_purpuratus ATGTCTCCAGATTTCGTTGGGACGTACTTACTCGCTAAAAGCGAAAAATTTGATGAATTCATGTGTGCATTAGGAGTGAATTTTTTCCTCCGAAAGATGGGTAACCAAGTGACCCCTGAACTGACCATCGCG---AATAAAGGT---GACCATTACACCTTCACCTCTGTCTCA---------ACATTCAAGACCACCACGCTGGAGTTCGACGTCGGCAAGGAGTTCGAGACCACCACTCCAGATGGCAGGAAG---GTCAAGTCGACAGTGTGTGTGGAGGATGGCAAGCTAGTACAGAAAGAATCCGGAGATGGTAAGGACTGTACCTACATCAGGGAGCTGTCGAACAAGGATCTCAAAGTGACA…
Sus_scrofa atggtggaggctttctgtgctacctggaagctgacggacagtcagaactttgatgagtacatgaaggctctaggtgtgggctttgccactaggcaggtgggaaatgtgactaaaccaacggtgatcatcagt---caggagggg---gacaaggtagtgatcaggactcagagc---------acattcaagaacacagagattagtttccatttgggagaagaatttgatgaaaccacagcagatgacagaaac---tgtaagtctgttgttagcctggatggagacaaacttgttcatgtacagaagtgggatggcaaagaaacaaattttgtaagagagattaaagatggcaagatggtcatgactcttacttttggtgatgtgg…
Taeniopygia_guttata atggtcgaggctttctgcgccacctggaagttggtagacagccacaacttcgacgagtatatgaaggcactgggagtggggtttgcaacacggcaggtggggaatgtgactaaacccaccgtgattatcagc---agcgagggg---gacaaagtagtgatcagaactcaaagc---------actttcaaaaacacagaaatcagctttaaactcggagaggaatttgatgaaactacccccgatgacagaaac---tgcaaatcagttgtgaccctggatggagagaagctggtgcatgtacagaaatgggacggcaaagagacaaattttgtgagagaaataaaggatggcaaaatggtaatgactctcacctttg…
Takifugu_rubripes atggtcgacgccttctgtgcaacctggaaactggtggagagcgagaactttgatgattacatgaaagccctcggcgtgggcttcgccacccgacaggtcgggaacgtgaccaaaccgaccgtcatcatcagc---ctggagggc---gataaggtggtggttcgcacccagagc---------accttcaaaaacacagagatctccttcaagctgggggaggagtttgatgaaaccaccgccgacgacaggaac---tgtaaatctacagtgtctctggagggagacaagttggtccacgtccaaaagtgggacggcaaagagaccacgttcgtcagagagatcaaggacggcaagatggtcatgataata---------…
Takifugu_rubripes_B atggttgatgctttctgcgctacatggaagctggtcgacagccagaactttgatgattacatgaaggcgcttggcgttggctttgcaacaagacaagtcggcaatgtcaccaaaccaactgtagccatcagc---aaggatgga---gacaaagtggtggtaaagaccatgagc---------acctttaggaacacggagatctccgccaagatgggagaggagtttgatgagactacgcctgatgatcgacac---gtcaaatcaacgttctccatggagggagacaagctggtgcaagtgcagaagtggaatggcaaggagaccaaatttgtcagagaaatcaaggatggaaagatggtgatgtctttgacttttg…
Tarsius_syrichta_1 ATGGTGGAGGCGTTCTGTGGCACCTGGAAGCTGGTTGACAGTCAGAACTTTGATGAGTACATGAAGGCTCTGGGCGTGGGCTTTGCCACCAGGCAGGTGGGGAATGTGACCAAACCGACGGTGATTATCAGC---CAGGAGGGA---GGCAAGGTGGTGATCAGGACCCAGAGC---------ACGTTCAAGAACACAGAGATCGGGTTCCATCTGGGAGAAGAGTTTGATGAAACCACAGCAGACGACAGAAAC---TGTAAGTCTGTGGTTAGCCTGGATGGAGACAAGCTCATTCACGTACAGAAATGGGACGGCAAAGAAACAAATTTTGTCCGGGAGATTCAGGACGGCGAGATGGTTATGACGCTTACTTTTGG…
Tetraodon_nigroviridis atggtcgacgccttctgtgcaacctggaaactggtggagagcgagaactttgatgattacatgaaagcgctcggcgtgggtttcgccacccgacaggtcggtaacgtgaccaaaccgactgtgatcatcagc---caggagggc---gacaaggtggcgatccgcacacagagc---------accttcaaaaacacagagatctccttcaagctgggagaggagttcgatgaaaccaccgccgacgacaggaac---tgtaaatccacagtgactctggacggagacaagttggtccacgtccagaagtgggatggcaaagagaccaagtttgtcagagagatcaaggatggcaaactggtcatggacctgacct…
Tetraodon_nigroviridis_B atggtcgacgctttctgcgccacatggaagctggtcgacagccagaactttgatgactacatgaaggcgctaggtgttggctttgcaacaaggcaagtcggcaatgtcaccaaaccaactgtagccattagc---aaggatgga---gacaaagtggtgataaagaccatgagc---------accttcaggaacacggagatctccgccaagctgggagaggagtttgatgagaccacgcctgatgatcgacat---gtcaaatcaactttctctatggagggagacaagctgatgcaggtgcagaagtggaacggcaaggagaccaaatttgtcagagaaatcaaggatggaaagatggtgatgactttgac…
Trachinotus_blochii atggtcgacgccttctgtgccacttggaaactggtcgacagtgagaacttcgacgactacatgaaagcactcggtgtgggctttgccacccggcaggtcggtaatgtgaccaagccgactgtgatcatcagc---caggagggc---gacaaggtggtgattcgcacccagagc---------accttcaaaaacacagagatctccttcaagctgggagaggagttcgacgagaccaccgccgatgacaggacc---tgcaaatccacagtgagtctggagggagacaagctggtccatgtccagaagtgggacggcaaagagaccaagtttgtccgagaaatcaaggacggcaaattggtcatgaatctgacctttg…
Trichechus_manatus_latirostris atggtggaggctttctgtgctacctggaagctaacagacagtcaaaactttgatgagtacatgaaggctctaggtgtgagctttgcagttaggcaggtggggaatgtgactaaaccaactgtgatcatcagt---caggaaggg---gacaaagtggtgatcaggactcaaagc---------acattcaagaacacggagattagtttccatctgggagaagagtttgctgaaacaactgcagatgacagaaac---tgtaagtctgttgtaagtctggatggagacaaactcattcatgtacagaaatgggatggcaaagaaacaaattttgtaagagaagttaaggatggcaaaatggttatgac…
Tupaia_belangeri atggtggaggctttctgtgctacttggaagctgacggacagtcagaactttgatgagtacatgaaggctctcggtgtgagcttcgccacctcgcaggtgggaaatgtgaccaaacca---gtgattatcagt---caggaagga---gacaaagtggtgatcagaactcaaagc---------acattcaagaacacagagataagtttccatctgggagaagagtttgatgaaaccactgcggatgacagaaat---tgtaagtctgttgttagcctggatggagacaaacttgttcatgtacagaaatgggatggcaaagagacaaagtttgtaagagaaataaaggatggcaaaatggttatggtaagtaattttaata…
Tupaia_chinensis_1 ATGGTGGAGGCTTTCTGTGCTACTTGGAAGCTGACGGACAGTCAGAACTTTGATGAGTACATGAAGGCTCTCGGTGTGGGCTTCGCCACTCGGCAGGTGGGAAATGTGACCAAACCCACAGTGATTATCAGT---CAGGAAGGA---GACAAAGTGGTGATCAGAACTCAAAGC---------ACATTCAAGAACACAGAGATAAGTTTCCATCTGGGAGAAGAGTTTGATGAAACCACTGTGGATGACAGAAAT---TGTAAGTCTGTTGTTAGCCTGGATGGAGACAAACTTGTTCATGTACAGAAATGGGATGGCAAAGAGACAAAGTTTGTAAGAGAAATAAAGGATGGCAAAATGGTTATGACCCTTTCTTTTGG…
Ursus_maritimus ATGGTGGACGCTTTCGTGGGCACCTGGAAGCTAGTGGACAGCAAGAATTTCGATGACTACATGAAGTCAATTGGTGTGGGTTTTGCTACCAGGCAGGTGGCCAACATGACCAAGCCTACCACAGTCATCGAA---ATGAATGGG---GACACTATCATCATAAAAACACACAGC---------ACCTTCAAGAACACAGAGATCAGCTTCAAGCTAGGGGTGGAGTTCGATGAGACAACAGCAGATGACAGGAAG---GTCAAGTCCACCGTGACACTGGATGGAGGCAAACTTGTCCATGTGCAGAAGTGGGACGGACAAGAGACAACACTTGTGCGGGAGCTAGTTGATGGGAAACTCATCCTGACACTCACCCATGGAAG…
Ursus_maritimus_1 ATGGTGGAGGCTTTCTGTGCCACCTGGAAGCTGACGGACAGCCAGAACTTTGATGAGTACATGAAGGCGCTAGGTGTGGGCTTCGCCACTAGGCAGGTGGGAAATGTGACCAAGCCAACGGTGATCATCAGT---CAGGAGGGG---GACAAAGTGTTGATCAGGACTCAAAGC---------ACATTCAAGAACACAGAGATTAGTTTCCATCTGGGAGAAGAGTTCGACGAAACCACTGCAGACGACAGAAAC---TGTAAGTCTGTTGTTAGCCTGGATGGGGACAAACTGGTTCATGTACAGAAATGGGATGGCAAAGAAACACGTTTTGTAAGAGAAATTAAGGATGGCAAAATGGTTATGACTCTTACTTTTGGT…
Vicugna_pacos atggtggaggctttctgtgctacctggaagctgacagacagtcagaactttgatgagtacatgaaggctctaggtgtgggttttgccactaggcaggtgggaaatgtgactaaaccaacagtgatcatcagt---caggagggt---gacaaagtggtgatcaggacccaaagc---------acattcaagaacacagagattagtttccatctgggagaagagtttgatgaaaccactgcagatgacaggaac---tgtaagtctgttgttagtctggatggagacagacttgttcatgtgcagaaatgggatggcaaagaaacaaattttgtgagagagattaaggatggcaaaatggtcatggtgagtaagtttaataaca…
Xenopus_tropicalis atggtagatgtcttctgtgccacctggaaactgatagacagccaaaactttgatgagtacatgaaagctctaggagtgggtttcgccaccagacaggttggaaatgtgacaaaacccacagtgattattaac---caagaaggg---gacaaagtggtgatcagaacccagagc---------acatttaagaacacagaggtcagctttaagctaggggaagaatttgatgaagccacagcagatgacaggaat---tgtaagtccactgtaaccctagaaggggataaattggtgcatgtacagaaatgggatggaaaagagaccaagtttgtaagggaaatcaaagatggcaaaatgattatgacccttacttttgg…
Xiphophorus_maculatus atggtcgacgccttctgtgccacctggaaactggtcgagagcgagaactttgatgagtacatgaaagcactcggtgtgggctttgccaccaggcaggttggtaacgtgaccaagccgaccgtcatcatcagc---caggaggga---gacaaggtgatgatccgcacccagagc---------accttcaaaaacaccgagatcagcttcacgctgggggaggagttcgacgaaaccaccgccgacgacagaaac---tgcaaatccacagtgactctggatggggacaaactggtccacgtccagaagtgggacagcaaagagaccaagttcgtcagagagatcaaagatggcaaaatgatcatgaatttgacctt…
Xiphophorus_maculatus_2 ATGGTCGACGCCTTCTGTGCCACCTGGAAACTGGTCGAGAGCGAGAACTTTGATGAGTACATGAAAGCACTCGGTGTGGGCTTTGCCACCAGGCAGGTTGGTAACGTGACCAAGCCGACCGTCATCATCAGC---CAGGAGGGA---GACAAGGTGATGATCCGCACCCAGAGC---------ACCTTCAAAAACACCGAGATCAGCTTCACGCTGGGGGAGGAGTTCGACGAAACCACCGCCGACGACAGAAAC---TGCAAATCCACAGTGACTCTGGATGGGGACAAACTGGTCCACGTCCAGAAGTGGGACAGCAAAGAGACCAAGTTCGTCAGAGAGATCAAAGATGGCAAAATGATCATGAATTTGACC…
Xiphophorus_maculatus_B atggtcgaggctttctgcgcaacatggacactggtggagagtcggaactttgatgactacatgaaggcactaggaattccttttgccacaagacaagtgggcaatgttaccaaaccagcaacaataatcagc---atggacggg---gatagagtggtggttaaaacccagagc---------agattcagggccactgaagtctcgggcaaacttggagaggagtttgacgagactacatctgacgaccgaaaa---gtaaagtctacctttaccatggagggagacaaattggtgcatacacagaagtgggatgggaaagagaccatattgattagagaaatcaggaatggaaagatggtgatgacgttaacc…
Zonotrichia_albicollis atggtcgagtctttctgcgccacctggaagttggtagacagccacaacttcgatgagtatatgaaggcactgggggtggggtttgcaacacggcaggtggggaatgtgactaaacccactgtgattatcagc---accgagggg---gacaaagtagtgatcagaactcaaagc---------actttcaaaaacacagaaatcagctttaaactcggagaggaatttgatgaaactacccccgatgacagaaac---tgcaaatcagttgtgaccctggatggagagaagctagtgcacgtacagaaatgggacggcaaagagacaaactttgtgagagaaataaaggatggcaaaatggtaatgactcttacct…
