# Supplementary material for: Adaptive Evolution of Eel Fluorescent Proteins from Fatty Acid Binding Proteins Produces Bright Fluorescence in the Marine Environment
Source: PLoS One. 2015 Nov 11;10(11):e0140972. doi: 10.1371/journal.pone.0140972 (PMC4641735; doi:10.1371/journal.pone.0140972)
Supplement: S2 Table — (TXT) [file pone.0140972.s006.txt]

BEGIN data;
	DIMENSIONS Ntax=210 NCHAR=557;
	FORMAT Symbols="ABCDEFGHIJKLMNOPQRSTUVWXYZ" GAP = - MISSING = ? interleave;
	MATRIX
	ACANTHOPAGRUS_SCHLEGELII ATGGTTGATGCTTTCTGTGCCACTTGGAAGCTGGTTGACAGCGAGAATTTTGATGATTACATGAAAGCACTCGGCGTGGGCTTTGCCACCCGGCAGGTTGGGAACGTGACCAAGCCGACCGTGATCATCAGC---CAGGAGGGC---GACAAGGTGGTGATTCGCACCCAGAGC---------ACCTTCAAGAACACAGAGATCTCCTTCAAGCTGGGAGAGGAGTTCGACGAAACCACCGCTGACGACAGGAAC---TGCAAGTCCATCGTGACCATGGAAGGAGACAAGCTGGTCCACGTCCAGAAGTGGGACGGCAAAGAGACCAAGTTCGTCAGAGAAATCAAGGACGGCAAGCTGATCATGAATCTGAC…
	AILUROPODA_MELANOLEUCA ATGGTGGAGGCTTTCTGTGCCACCTGGAAGCTGACGGACAGCCAGAACTTTGATGAGTACATGAAGGCTCTAGGTGTGGGCTTTGCCACTAGGCAGGTGGGAAATGTGACCAAGCCAACGGTGATCATCAGT---CAGGAGGGG---GACAAAGTGTTTATCAGGACTCAAAGC---------ACATTCAAGAACACAGAGATTAGTTTCCATCTGGGAGAAGAGTTCGACGAAACCACTGCAGATGACAGAAAC---TGTAAGTCTGTTGTTAGCCTGGATGGGGACAAACTGGTTCATGTACAGAAATGGGATGGCAAAGAAACAAATTTTGTAAGAGAAATTAAGGATGGCAAAATGGTTATGACTCTTACTT…
	AILUROPODA_MELANOLEUCA_1 ATGGTGGAGGCTTTCTGTGCCACCTGGAAGCTGACGGACAGCCAGAACTTTGATGAGTACATGAAGGCTCTAGGTGTGGGCTTTGCCACTAGGCAGGTGGGAAATGTGACCAAGCCAACGGTGATCATCAGT---CAGGAGGGG---GACAAAGTGTTTATCAGGACTCAAAGC---------ACATTCAAGAACACAGAGATTAGTTTCCATCTGGGAGAAGAGTTCGACGAAACCACTGCAGATGACAGAAAC---TGTAAGTCTGTTGTTAGCCTGGATGGGGACAAACTGGTTCATGTACAGAAATGGGATGGCAAAGAAACAAATTTTGTAAGAGAAATTAAGGATGGCAAAATGGTTATGACTCTTAC…
	ALLIGATOR_MISSISSIPPIENSIS ATGGTTGAGGCATTCTGTGCTACCTGGAAGCTTGTTGATAGCCAGAACTTTGATGAGTACATGAAGGCTTTGGGAGTGGGTTTTGCCACTCGGCAGGTGGGAAACGTGACTAAACCCACAGTGATAATCAGC---AGTGAGGGG---GACAAAGTAGTGATCAGGACCCAGAGC---------ACTTTCAAGAACACAGAAATCAGCTTCAAACTTGGAGAGGAGTTTGATGAAACTACCCCAGATGACAGAAAT---TGCAAGTCAGTTGTGACCCTGGACGGAGACAAACTAGTTCATGTGCAGAAATGGGATGGCAAAGAGACAAAATTTGTTAGAGAAATCAAGGATGGAAAAATGGTTATGACTCTC…
	ALLIGATOR_MISSISSIPPIENSIS_2 ATGGTTGAAGCTTTTGCAGGCACCTGGAAACTGGTGGAGAGCGTTAATTTTGATGAATATATGAAAGCACTTGGTGTGGGTTTTGCTACGAGGCAGATGGCAAACCTGACCAAGCCAACCACCATCATTGAG---CTGGAGGGC---GGCAAGATCATCTTGAAGACCCAGAGC---------ACCTTCAAGAGCACAGAGATCATATTCAAACTGGGGGAGGAATTTGATGAAACAACTGCAGATGACAGGCAT---GTCAAGTCAGTGGTGACACTAGACGAAGGAAAACTTGTCCATATACAGAAGTGGGATGGAAAAGAAACAAACCTGGTCCGAGAACTGCAGGATGGGAAGTTAATTCTGACTT…
	ALLIGATOR_SINENSIS ATGGTTGAAGCTTTTGCAGGCACCTGGAAACTGGTGGAGAGCGTTAATTTTGATGAATATATGAAAGCACTTGGTGTGGGTTTTGCTATGAGGCAAATGGCAAACCTGACCAAGCCAACCACCATCATTGAG---CTGGAGGGC---GACAAGATGATCTTGAAGACCCAGAGC---------ACCTTCAAGACCACAGAGATCACATTCAAACTGGGGGAGGAATTTGATGAAACAACTGCAGATGACAGGCAT---GTCAAGTCAGTGGTGACACTAGATGAAGGAAAACTTGTCCATATACAGAAGTGGGATGGAAAAGAAACAAACCTGGTCCGAGAACTGCAGGATGGGAAGTTAATTCTGACTTTAACCATGGG…
	ANGUILLA_AUSTRALIS ATGGTCGAGAAATTTGTTGGCACCTGGAAGATCGCAGACAGCCATAATTTTGGTGAATACCTGAAAGCTATCGGAGCCCCAAAGGAATTAAGCGATGGTGGGGATGCCACGACGCCGACATTGTACATCTCCCAGAAGGACGGA---GACAAAATGACAGTGAAAATAGAGAATGGACCTCCTACGTTCCTTGACACTCAAGTAAAGTTCACATTAGGGGAGGAGTTCGACGAATTTCCTTCTGACCGAAGAAAAGGCGTACGATCTGTCGTGAACTTGGTGGGAGAGAAGCTGGTGTACTTACAAAAGTGGGACGGCAAGGAGACGACGTTGGTCCGAGAGATCAAGGACGGTAAACTGTTCGTGACACTTACGATGGG…
	ANGUILLA_AUSTRALIS_1 ATGGTCGAGAAATTTGTTGGCACCTGGAAGATCGCAGACAGCCATAATTTTGGTGAATACCTGAAAGCTATCGGAGCCCCAAAGGAATTAAGCGATGGTGGGGATGCCACGACGCCGACATTGTACATCTCCCAGAAGGACGGA---GACAAAATGACAGTGAAAATAGAGAATGGACCTCCTACGTTCCTTGACACTCAAGTAAAGTTCACATTAGGGGAGGAGTTCGACGAATTTCCTTCTGACCGAAGAAAAGGCGTACGATCTGTCGTGAACTTGGTGGGAGAGAAGCTGGTGTACTTACAAAAGTGGGACGGCAAGGAGACGACGTTGGTCCGAGAGATCAAGGACGGTAAACTGTTCGTGACACTTACGATG…
	ANGUILLA_BICOLOR_BICOLOR ATGGTCGAGAAATTTGTTGGTACCTGGAAGATCGCAGAAAGCCATAATTTTGGTGAATACCTGAAAGCTATCGGAGCCCCAAAGGAATTAAGCGATGGTGGGGATGCCACGAAGCCGACATTGTACATCTCCCAGAAGGACGGA---GACAAAATGACAGTGAAAATAGAGAATGGGCCTCCTACGTTCCTTGACACTGAAGTAAAGTTCAAATTAGGGGAGGAGTTCGACGAATTTCCTTCTGATCGAAGAAAAGGCGTAAGATCTGTCGTGAACTTGGTGGGAGAGAAGCTGGTGTACGCACAGAAATGGGACGGCAAGGAGACGACGTATGTCCGAGAGATAAAGGACGGTAAACTGGTCGTGACACTTAC…
	ANGUILLA_BICOLOR_PACIFICA ATGGTCGAGAAATTTGTTGGTACCTGGAAGATCGCAGAAAGCCATAATTTTGGTGAATACCTGAAAGCTATCGGAGCCCCAAAGGAATTAAGCGATGGTGGGGATGCCACGAAGCCGACATTGTACATCTCCCAGAAGGACGGA---GACAAAATGACAGTGAAAATAGAGAATGGGCCTCCTACGTTCCTTGACACTGAAGTAAAATTCAAATTAGGGGAGGAGTTCGACGAATTTCCTTCTGATCGAAGAAAAGGCGTAAGATCTGTCGTGAACTTGGTGGGAGAGAAGCTGGTGTACGTACAGAAATGGGACGGCAAGGAGACGACGTATGTCCGAGAGATAAAGGACGGTAAACTGGTCGTGACACTTA…
	ANGUILLA_JAPONICA ATGGTCGAGAAATTTGTTGGCACCTGGAAGATCGCAGACAGCCATAATTTTGGTGAATACCTGAAAGCTATCGGAGCCCCAAAGGAATTAAGCGATGGTGGGGATGCCACGACGCCGACATTGTACATCTCCCAGAAGGACGGA---GACAAAATGACAGTGAAAATAGAGAATGGACCTCCTACGTTCCTTGACACTCAAGTAAAGTTCAAATTAGGGGAGGAGTTCGACGAATTTCCTTCTGATCGAAGAAAAGGCGTAAAATCTGTCGTGAACTTGGTGGGAGAGAAGCTGGTGTACGTACAAAAGTGGGACGGCAAGGAGACGACGTATGTCCGAGAGATAAAGGACGGTAAACTGGTCGTGACACTTACGATGGGA…
	ANGUILLA_MOSSAMBICA ATGGTCGAGAAATTTGTTGGCACCTGGAAGATCGCAGACAGCCATAATTTTGGTGAATACCTGAAAGCTATCGGAGCCCCAAAGGAATTAAGCGATGGTGGGGATGCCACGACGCCGACATTGTACATCTCCCAGAAGGACAGA---GACAAAATGACAGTGAAAATAGAGAATGGACCTCCTACGTTCCTTGACACTGAAGTAAAGTTCAAATTAGGGGAGGAGTTCGACGAATTTCCTTCTGATCGAAGAAAAGGCGTACGATCTGTCGTGAACTTGGTGGGAGAGAAGCTGGTGTACTTACAAAAGTGGGACGGCAAGAAGACGACGTTGGTCCGAGAGATCAAGGACGGTAAACTGGTCGTGACACTTACGATGG…
	ANOLIS_CAROLINENSIS ATGGTTGAGGCATTCTGTGCTACTTGGAAGCTGATTGACAGCCAGAACTTTGATGAATACATGAAGGCACTGGGTGTTGGCTATGCTACCCGCCAAGTGGGAAATGTCACCAAACCAACGGTGATCATCAGC---CAGGAGGGA---GACAAAGTGGTGATCAAGACCCAGAGC---------ACCTTCAAGAACACAGAAATCAGTTTCAAGCTGGGAGAAGAATTTGATGAATGTACAGCAGATGATAGGAAC---TGCAAATCTGTGGTGTCCATGGATGGAGATAAATTAGTCCATGTGCAGAAGTGGGATGGCAAAGAAACAAACTTTGTTAGAGAAATTAAAGATGGAAAAATGGTCATGACCCTCACCTTTG…
	ANOPLOPOMA_FIMBRIA ATGGTTGATGCTTTCTGCGCGACGTGGAAACTGGTGGACAGCCAGAACTTTGATGAATACATGAAGGCACTCGGTGTTGGTTTTGCCACACGACAGGTGGGCAACGTCACCAAACCAACAGTAGTGATCAGC---CAGGATGGG---GACAAAGTGGTGGTGAAAACCCTGAGC---------ACCTTCAAGAACACTGAGATCTCCTCCAAGCTTGGAGAGGAGTTTGATGAGACCACAGCTGATGACCGACAT---GTCAAATCTACCTTCACCATGGAAGGAGACACACTTGTGCAAGTGCAGAAGTGGGATGGCAAGGAGACCAAATTTGTCAGAGAAATGAAGGATGGGAAGCTTGTGGCGACTTTGAGTTTTGA…
	APTENODYTES_FORSTERI ATGGTCGACGCCTTCGTGGGGACCTGGAAGCTGGTGGATACGGCCAATTTCGATGAGTACATGAAGGCGTTGGGCGTGGGCTTCGCCACCCGGCAGATGGCCAGCCTCACCAAACCCACCACCATCATCGAG---GTGGAGGGC---GACAAGATCACGGTGAAGACCCAAAGC---------ACCTTCAAGAACATGGAGATCAGCTTCAAGCTGGGTGAGGAGTTTGACGAGACCACGGCAGACGACAGGCAC---GTCAAGTCTGTGGTCACGCTGGATGGAGGCAAACTCGTCCACGTTCAGAAGTGGGAGGGGAAGGAGACATCGCTGGTCCGGGAGCTGAAGGATGGGAAATTAATTCTGACTCTCACCATG…
	ASTYANAX_MEXICANUS ATGGCTGAGGCTTTCGTCGGCACGTGGAACCTGAAGGAGAGCAAGAACTTCGACGACTACATGAAAGCCCTGGGTGTGGGCTTTGCAACACGTCAGGTTGGCAGCATGACCAAACCCACCACCATCATTTCC---CTGGAAGGT---GATGTCATCACGTTAAAGACAGTCAGT---------ACCTTCAAGACCACAGAAATCAATTTCAAACTGGGAGAAGAGTTTGACGAGACCACAGCAGATGATCGTAAA---GTCAAGTCTTTGGTGACCGTTGATGGAGGCAAGATGGTTCATGTTCAGAAATGGGACGGCAAAGAGACAACACTGGTCAGAGAAGTCGACGGCAACAGTCTTACACTGACACTAACTCTCGG…
	BALAENOPTERA_ACUTOROSTRATA_SCAMMONI ATGGTGGACGCCTTCGTGGGCACCTGGAAGTTAGCGGACAGCAAGAATTTCGATGACTACATGAGGTCAATCGGTGTGGGTTTTGCTAACAGGCAGGTGGCCAACATGACTAAGCCTACCACAATCATCGAA---GTGAACGGG---GACACAATCACCATAAAAACACAAAGC---------ACCTTTAAGAACACGGAGATCAGCTTCAAGCTAGGAGTGGAGTTCGATGAGACAACAGCAGATGACAGGAAG---GTCAAGTCCGTTGTGACGCTGGATGGAGGCAAACTCGTCCACACGCAGAAGTGGAACGGACAAGAGACAACACTTGTGCGGGAAGTAGTTGCTGGGAAACTCATC…
	BALAENOPTERA_ACUTOROSTRATA_SCAMMONI_1 ATGGTGGAGGCTTTCTGTGCTACGTGGAAGCTGACGGACAGTCAGAATTTTGACGAGTACATGAAGGCTCTAGGTGTGGGCTTTGCCACTAGGCAGGTGGGAAATGTGACTAAACCAACAGTGATCATCAGT---CAGGAGGGG---GACAAAGTGGTGATCAAGACTCAAAGC---------ACATTCAAGAACACAGAGATTAGTTTCCATCTGGGAGAAGAGTTTGATGAAACCACTCCAGATGACAGAAAC---TGTAAGTCTGTTGTTAGCCTGGATGGAGACAAACTTGTCCATGTACAGAAATGGGATGGCAAAGAGACAAATTTTGTAAGAGAGATTAAGAATGGCAAAATGG…
	BISON_BISON_BISON ATGGTGGAGGCTTTCTGTGCTACCTGGAAGCTGACGGAGAGTCAGAACTTTGATGAGTACATGAAGGCGCTTGGTGTGGGCTTTGCCACTAGGCAGGTGGGCAATGTGACTAAGCCAACAGTGATCATCAGT---CAGGAGGGG---GACAGAGTGGTGATCAGGACTCAAAGC---------ACATTCAAGAACACAGAGATTAGTTTCCATCTGGGAGAAGAGTTTGATGAAACCACTGCAGACGACAGAAAC---TGTAAGTCTGTTGTTAGCCTGGATGGAGACAAACTTGTTCATGTACAGAAATGGGATGGCAAAGAAACAAATTTTGTAAGAGAGATTAAGGACGGCAAAATGATCATGACTCTTACTTTTGGC…
	BOS_MUTUS ---GTGGACACCTTCATGGGTACCTGGAAGTTAGTGGATAGCAGGAATTTCGATGACTACATGAAGTCTCTTGGTGTGGGTTTTGCTACCAAACAGGCGGCCAATATTACCAAGCCTATCACAGTCATCGAA---GTGAATGTG---GACACAATCACCATAAAAACACAAAGC---------GTCTTCCAGAATAGGGAGGTTAGCTTCGAGCTGGGAGTGAATTTCAATGAGACAACAGCAGATGACAGGAAA---GTCAAGTCCATCGTGATGCTGGATGGAGGCAAATTTGTCCACGTGCAGAAGTGGAATGGACAAGAGACAACACTTGTATGGGAAATAGTTGATGAGAAACTCATCCTGCTGCTCACCCACTGCAGTGCGAT…
	BOS_TAURUS ATGGTGGAGGCTTTCTGTGCTACCTGGAAGCTGACGGAGAGTCAGAACTTTGATGAGTACATGAAGGCGCTTGGTGTGGGCTTTGCCACTAGGCAGGTGGGCAATGTGACTAAGCCAACAGTGATCATCAGT---CAGGAGGGG---GACAGAGTGGTGATCAGGACTCAAAGC---------ACATTCAAGAACACAGAGATTAGTTTCCATCTGGGAGAAGAGTTTGATGAAACCACTGCAGACGACAGAAAC---TGTAAGTCTGTTGTTAGCCTGGATGGAGACAAACTTGTTCATGTACAGAAATGGGATGGCAAAGAAACAAATTTTGTAAGAGAGATTAAGGACGGCAAAATGATCATGACTCTTACTTTTGGCGATGTGG…
	BOS_TAURUS_1 ---GTGGACACCTTCATGGGTACCTGGAAGTTAGTGGATAGCAGGAATTTCGATGACTACATGAAGTCTCTTGGTGTGGGTTTTGCTACCAAACAGGCGGCCAATATTACCAAGCCTATCACAGTCATCGAA---GTGAATGTG---GACACAATCACCATAAAAACACAAAGC---------GTCTTCCAGAATAGGGAGGTTAGCTTCGAGCTGGGAGTGAATTTCAATGAGACAACAGCAGATGACAGGAAA---GTCAAGTCCATCGTGATGCTGGATGGAGGCAAATTTGTCCACGTGCAGAATTGGAATGGACAAGAGACAACACTTGTACGGGAAATAGTTGATGAGAAACTCATCCTGCCGCTCACCCACTGCAGTGC…
	BRANCHIOSTOMA_BELCHERI ATGCCGGTCGATCTCTCGGGAACATGGAAGCTGGACAGCAGCGAAAACTTCGAGGAATTCATGAAGAAACTCGAGGTGAACATGGCCCTCCGTAAGATGGGTGCACTGGCCAAGCCGACCACTGAGATCACA---CAGACGGGC---GACCATTTCGTCATCAAGACGTCCACC---------ACCTTCAAGAACACCGCGGTGGAGTTCGACATCGGGCAGGAATTCGACGAGAAGACCGCAGACGACAAGGAG---GTCAAGTCCGTTGCTACATGGGACGGAGACAAGCTGGTGGTGACGCAGAAAGGCGAC---------GTGCTGTACATCAGGGAACTGCAGGACGACGCACTGCTGTTGACCTGTACCG…
	CALLITHRIX_JACCHUS ATGGTGGAGGCTTTCTGTGCTACCTGGAAACTGACCGACAGTCAGAACTTTGATGAGTACATGAAGGCTCTAGGTGTGGGCTTTGCCACTAGGCAGGTGGGAAATGTGACCAAACCAACAGTAATTATCAGT---CAGGAAGGA---GACAAAGTGGTCATCAGGACTCTCAGC---------ACATTCAAGAATACGGAGATTAGTTTCCATCTGGGAGAAGAGTTTGATGAAACCACTGCAGATGATAGAAAC---TGTAAGTCTGTTGTTAGCCTGGATGGAGACAAACTTGTTCACGTTCAGAAATGGGATGGCAAAGAAACAAATTTCGTAAGAGAAATTAAGGATGGCAAAATGGTTATGACCCTTACTTTTGG…
	CALLORHINCHUS_MILII ATGGTTGATGCTTTTGTTGCTACCTGGAAACTCACCGTTAGCGAGAACTTCGACGAGTACATGAAAGCCTTGGGTGTTGGTTTCGCTGTGAGGCAAGTGGGCAATGTTACCAAACCTACAATCATCATCAGC---AAAGAAGGG---GATAAGGTCGTGATCAAGACTCAGAGC---------ACCTTCAAAAACACCGAAATCAGCTTCAAACTCGGGGAAGAGTTCGACGAGAGTACACCGGACGACAGAAAC---TGCAAATCAACGGTGTCATTGGACGATGACAAACTTGTCCATGTGCAGAAGTGGGACGGGAAGGAAACCACCTTTGTCAGAGAGATCAAGGATGACAAAATGGTTATGACCCTCACATTTG…
	CALYPTE_ANNA ATGGTCGACGCCTTTGTGGGCACCTGGAAGATGGTGGATACGGCCAATTTCGATGAGTACATGAAAGCGTTGGGCGTGGGCTTTGCCACGCGGCAGGTGGCCGCGTTCACCAAACCCACCACCATCATCGAG---GTGGCAGGC---GACAAGATCACCCTGAAGACTCAAAGC---------ACCTTCAAGAACACCGAGATCAGCTTCAAGCTGGGAGAGGAGTTTGACGAGACCACAGCGGATGACAGACAT---GTCAAGTCCTTGGTCACGCTGGATGGGGGCAAACTCATCCACGTGCAGAAGTGGGATGGGAAGGAGACATCGCTGGTCCGGGAGCTGAAGGATGGGAAGTTGATTCTGACGCTCACCATGGGCAACGT…
	CALYPTE_ANNA_1 ATGGTCGAGGCTTTCTGCGGCACCTGGAAGCTGGTGGACAGCCACAACTTCGACGAGTACATGAAGGCGCTCGGAGTGGGTTTTGCAACACGACAGGTGGGAAATGTGACTAAACCCACTGTGATTATCAGC---AGTGAGGGG---GACAAAGTAGTGATCAAGACTCAAAGC---------ACTTTCAAAAACACAGAAATCTGCTTTAAGCTTGGAGAGGAATTTGATGAAACTACCCCTGATGACAGAAAC---TGCAAATCAGTTGTAACACTGGATGGAGACAAGCTAGTGCACGTACAAAAGTGGGATGGCAAAGAGACAAACTTTGTGAGAGAAATAAAGGATGGCAAAATGGTAATGACTCTCACCTTTGGTGAT…
	CAMELUS_FERUS ATGGTGGAGGCTTTCTGTGCTACCTGGAAGCTGACGGACAGTCAGAACTTTGATGAGTACATGAAGGCTCTAGGTGTGGGTTTTGCCACTAGGCAGGTGGGAAATGTGACTAAACCAACAGTGATCATCAGT---CAGGAGGGT---GACAAAGTGGTGATCAGGACCCAAAGC---------ACATTCAAGAACACAGAGATTAGTTTCCATCTGGGAGAAGAGTTTGATGAAACCACTGCAGACGACAGGAAC---TGTAAGTCTGTTGTTAGTCTGGATGGAGACAGACTTGTTCATGTGCAGAAATGGGATGGCAAAGAAACAAATTTTGTGAGAGAGATTAAGGATGGCAAAATGGTCATGACTCTTACTTTTGGCGATG…
	CANIS_FAMILIARIS ATGGTGGAGGCTTTCTGTGCTACCTGGAAGCTGACTGACAGCCAGAACTTTGATGAGTACATGAAGGCTCTAGGTGTGGGCTTTGCCACCAGGCAGGTGGGAAATGTGACCAAACCAACCGTGATCATCGGC---CAGGAGGGG---GACAAAGTGGTGATCAGAACTCAGTGC---------ACGTTCAAGAACACAGAGATTAGTTTCCACCTGGGAGAGGAGTTTGATGAAACCACTGCAGATGACAGAAAC---TGTAAGTCTGTTGTTAGCCTGGATGGGGACAAACTTGTTCATGTACAGAAGTGGGATGGCAAAGAAACAAATTTTGTAAGAGAAATTAAGGATGGCAAAATGGTTATGACTCTTACTTTTGGTG…
	CAPITELLA_TELETA ATGGCTGCGGCTTTTGCTGGAACCTGGAAGCTGGTCGAGAGCGAGAAATTCGACGAATACATGAAGGGATGTGGTGTCGGCCTGGTCACGCGCACAGCCGCCAACCAGCTTAAGCCTTCTCAGGTCATCTCT---GTCGACGGC---GACAAAATCACCATCAAGACTCTGTCC---------ACCTTCAAGAACACCGAAGTTAGCTTCACTCTCGGACAAGAGTTCGAGGAGACGACCGCGGATGGAAGAAAA---ATGAAGACCACCTACAAGATGGACGGCGACAAACTGGTCGCTGACCTGAAGAAGGATGGCGACACCTCGACCTACGTCCGCGAAATCACCCCCGCAGGCATGACCATGACATTGACCGTTAAGG…
	CAPRA_HIRCUS ATGGTGGAGGCTTTCTGCGCTACCTGGAAGCTGACGGCGAGTCAGAACTTTGATGAGTACATGAAGGCGCTTGGTGTGGGCTTTGCCACTAGGCAGGTGGGCAATGTGACTAAACCAACAGTGATCATCAGT---CAGGAGGGG---GACAGAGTGGTGATCAGGACTCAAAGC---------ACATTCAAGAACACAGAGATTAGTTTCCACCTGGGAGAAGAGTTTGATGAAACCACCGCCGATGACAGAAAC---TGTAAGTCTGTTGTTAGCCTGGATGGAGACAAACTTGTTCACGTACAGAAATGGGATGGCAAAGAAACAAATTTTGTAAGAGAGATTAAGGATGGCAAAATGGTCATGACTCTTACTTTTGGCGATGT…
	CAVIA_PORCELLUS ATGGTGGAGGCTTTCTGTGCTACTTGGAAGCTGACGGACAGTCAGAACTTTGACGAGTACATGAAGGCTCTAGGCGTGGGCTTTGCCACGAGGCAGGTGGGGAACGTGACCAAGCCCACAGTGATTATTAGT---CAGGAGGCT---GGCCGGGTGGTGATCAGGACCCAGTGC---------ACGTTCAAGAACACGGAGATCAGCTTCTTTCTGGGGGAGGAGTTTGATGAAATCAGTGTGGACGACCGAAAG---TGTAAGTCTGTTGTTAGCCTGGACGGAGGCAAACTTGTGCACATACAGAAATGGGACGGCAAGGAGACAAAGTTTGTGAGAGAAATTAAAGATGACAAAATGGTTATGACTCTGACTTTTGGTGA…
	CERATOTHERIUM_SIMUM ATGGTGGAGGCTTTCTGTGCTACCTGGAAGCTGACGGACAGTCAGAACTTTGATGAGTACATGAAGGCCCTGGGTGTGGGCTTTGCCACTAGGCAGGTGGGAAATGTGACTAAACCGACAGTGATCATCAGT---CAGGAGGGG---GACAAAGTGGTGATCAGGACTCAGAGC---------ACATTCAAGAACACAGAGATTAGTTTCCATCTGGGAGAAGAGTTTGATGAAACCACTGCAGATGACAGAAAC---TGTAAGTCCATTGTTAGCCTGGATGGAGACAAACTCGTTCACGTACAGAAATGGGATGGCAAAGAAACAAATTTTGTGAGAGAAATTAAGGATGGCAAAATGGTTATGACTCTTACTTTTG…
	CERATOTHERIUM_SIMUM_1 ATGGTGGACGTTTTCGTGGGCACCTGGAAGCTAGTGGACAGCAAAAATTTCGATGACTACATGAAGTCAATCGGTGTGGGTTTTGCTACCAGGCAGGTAGCCAACATGACCAAGCCTACCACAATCATCGAA---ATAAATGGG---GACACTATCACCATAAAAACACACAGC---------ACCTTCAAGAACACAGAGATCAGCTTCAAGCTGGGGGTAGAGTTCGACGAGACAACGGCAGATGACAGGAAG---GTCAAGTCCATTGTGACGCTGGATGGAGGCAAACTTGTCCATGTGCAGAAGTGGAACGGGCAAGAGACAACACTTATGCGGGAGCTAATTGATGGAAAACTCATCCTGACACTCACCCA…
	CHAENOCEPHALUS_ACERATUS ATGGTTGAGAAATTTGTTGGGACGTGGAAGATGATTTCCAGCGATAACTTTGATGACTACATGAAAGCAATCGGTGTGGGATTTGCGACCCGGCAGGTGGGGAATCGCACCAAACCCAACTTGGTAGTGAGC---GTGGACGATCAAGGGTTTGTATGCTTGAAGTCTCAGAGC---------ACTTTCAAAACCACTGAGATCAAGTTCAAGCTAAACGAGCCATTCGAAGAGACGACCGCAGACGATAGGAAG---ACCAAGACCGTGGTGACTCTGGAGAACGGGAAACTTGTGCAGAAACAGAGCTGGGATGGCAAAGAGACAAATATCGAGAGGGAGATCGAAGATGGGAAATTGGTAGCGAAATGCATT…
	CHELONIA_MYDAS ATGGTTGAGGCATTCTGTGCTACCTGGAAGCTGACTGAGAGCCAGAACTTTGATGAATACATGAAGGCGCTGGGAGTGAGCTTTGCTACTCGGCAGGTGGGGAACGTCACTAAGCCCACAGTGATAATCAGC---AATGAAGGG---GACAAAGTAATGATCAGGACCCAGAGC---------ACTTTCAAGAACACTGAAATCAGCTTCAAACTTGGAGAAGAGTTTGAGGAAACTACCCCAGATGACAGACAC---TGCAAATCAGTTGTGACCCTGGATGGAGACAAACTAGTTCATGTACAGAAATGGGATGGCACAGAGACAAACTTTGTTAGAGAAATTAAGGATGGCAAAATGGTAATGACTCTCACCTTTGGTGAT…
	CHINCHILLA_LANIGERA ATGGTGGAGGCTTTCTGTGCTACCTGGAAGCTGACGGACAGTCAGAACTTTGATGAATACATGAAGGCCCTGGGTGTGGGCTTTGCCACGAGGCAAGTGGGGAATGTGACCAAGCCAACAGTGATTATCAGT---CAGGAAGCA---GGCAAGGTGGTGATCCGGACCCAGTGC---------ACATTCAAGAACACGGAGATCAGTTTCCACCTGGGAGAGGAGTTCGATGAAATCAGTGCAGATGACAGAAAG---TGTAAGTCTGTTGTTAGTCTGGATGGAGACAAACTCGTTCACACACAGAGATGGGATGGCAAGGAAACAAAATTTGTGAGAGAAATTAAGGATGGCAAAATGGTTATGACTCTTACCTTTG…
	CHLOPSID_FP1 ATGTTTGAGGATTTCCTTGGCACCTGGAAGTGCATAGACAGCCAAAATTTTGGCGCGTACCTGGCAGCTATCGGAGCCCCTCCAGTGCTGAGTGAACGTGCAGATGCCACGAGACCAACAGTGCATTTCAAC---AGGGATGGG---GACAAATTAAGTTTGAAAGTAGAGCATGGCCCTCCACCACTGAAAGACGTTTTGTTGTCCTTCAAATTGGGAGAGGAGTTTGACGAGCACCCTACTGATGGCCGGAAG---TGCAAAACTCTCGTGACATTTGAAGGAGACAAATTGTTGTACTTGCAAAAATGGGATGGCAAGGAGACTGTCGTGGTCCGAGAGATCCGAGATGGAAACGTAGTTGCGACACTTTCCCATGAAGGCGT…
	CHLOPSID_FP2 ATGTTTGAGGATTTCCTTGGCACCTGGGAGTGCATAGACAGCCAAAATTTTGGCGCGTACCTGGCAGCAGTCGGAGCCCCTCCAGTGCTGAGTGACCGTGCGGATGCCACGAGACCAACAGTGTATTTCAAC---AGGGATGGG---GACAAATTAAGCTTGAAAGTAGAGCACGGGCCTCCTCCACTGAAAGACGTTATCTTGTCCTTCAAATTGGGAGAGGAGTTTGACGAGCACCCTACTGATGGCCGGAAG---TGCAAAACTCTCGTGACATTTGAAGGAGACAAGTTGTTGTACTTGCAAAAATGGGACGGCAAGGAGACTGTCGTGGTCCGAGAGATCCGAGACGGAAACGTAGTTGCGACACTTTCCCATGAAGGCGT…
	CHOLOEPUS_HOFFMANNI ATGGTGGAGGCTTTCTGTGCT---TGGAAGCTGACAGACAGTCAGAACTTTGATGAATACATGAAGGCCCTAGGTGTGGGTTTTGCCACTAGGCAGGTGGGAAATGTGACTAAACCAACAGTGATCATCAGT---CAGGAAGGG---GACAAAGTGGTGATTAGGACTCAGAGC---------ACATTCAAGAACACAGAGATCAGTTTCCATCTGGGAGAAGAGTTTGATGAAGCCACTGCAGATGACAGAAAC---TGTAAGTCTGTCGTAAGCTTGGATGGAGACAAACTTGTTCATATACAGAAATGGGATGGCAAGGAAACAAATTTTGTAAGAGAAATAAAGGATGGCAAAATGGTCATGGTAAGTAATCTTA…
	CHRYSOCHLORIS_ASIATICA ATGGTAGACGCCTTCGCAGGCACCTGGAAGCTGGTGGACAGCAAGAATTTCGATGACTACATGAAGTCTCTCGGTGTGGGTTTTGCTACCAGGCAGGTGGCTAACATGACCAAGCCTACTACAATCATTGAA---GTGAACGGG---GACAACATCACCATAAAGACACAGAGC---------ACCTTTAAGAATACGGAGATCAACTTTAAGCTGGGAGTGGAGTTTGATGAGACAACAGCAGATGACAGGAAA---GTCAAGTCCACTGTGACGCTGGATGGAGGCAAACTGGTCCACACGCAGAAGTGGGATGGGCAAGAGACAATACTTGTTCGGGAACTACGTGATGGAAAACTCATACTGACACTTACCC…
	CHRYSOCHLORIS_ASIATICA_1 ATGGTGGATGCTTTCTGCGCTACCTGGAAACTGACAGACAGTCAGAACTTTGATGAGTACATGAAGGCTCTAGGTGTGGGTTTTGCTGTTCGGCAGGTGGGGAATGTGACTAAACCAACAGTGATCATCAGT---CAGGAAGGA---GACAAAGTGGTGATCAGGACTCAAAGC---------ACATTCAAGAACACAGAGATTAGTTTCCATCTGGGAGAAGAATTTGACGAAACCACTGCAGATGACAGAAAC---TGTAAGTCTGTTGTAAGTCTGGATGGAGACAAACTCATTCATGTACAGAAATGGGATGGCAAAGAGACAAATTTTGTAAGAGAAATTAAAGATGAAAAAATGGTCATGACTCTTAC…
	CIONA_INTESTINALIS ATGGCCGCAGCACTTAACGGAGTTTGGAAAATCAAGACGTCAGAAAACTTTGACGAGTATATGAAAGCTTTAGGCGTTAATTTTGCACTAAGAAAGTTGGGCAACTTGGCTAAACCAGTTCTCACCATCAAA---ATCGAAGGC---AATGAAGTTTTTTTAAAAAGTGTAAGC---------ACCGCTAGGAACATCGAAACCAAATGTACTATCGGTGTCGAATGGGACGAAGCGACCCCCGACGGTAGAAAA---TGCAAGAGCATCATGACTTGGGATGGCAGCAAACTGGTTCAAGTACAAAAGTGGGATGGTAAACAAACCACTGTTACACGCTATTTGAAAGATGGCAATTTAGAAATGGATCTTGAAATCGA…
	COLUMBA_LIVIA ------------------------------------------------------------------GGTCCAGGAGTGGGGTTTGCAACACGACAGGTGGGGAATGTGACTAAACCCACTGTGATCATCAGC---AGCGAGGGG---GACAAAGTAGTGATCAAGACTCAAAGC---------ACTTTCAAAAACACAGAAATCTGCTTTAAACTTGGAGAGGAATTTGATGAAATTAGCCCCGATGACAGAAAC---TGCAAATCAGTTGTGACCCTGGATGGAGACAAGCTAGTGCACGTACAGAAGTGGGACGGCAAAGAGACAAACTTTGTGAGAGAAATAAAGGATGGCAAAATGGTAATGACTCTCACCTTTGGTGATG…
	CONDYLURA_CRISTATA ATGGTGGAGGCTTTCTGTGCTACCTGGAAGCTGACAGACAGTCAGAACTTTGATGAGTACATGAAGGCTCTAGGTGTGGGCTTTGCCACGAGGCAGGTGGGCAATGTGACTAAACCAACAGTGATCATCAGC---CAGGAGGGG---GACAAAGTGGTGATCAGGACTCAATCC---------ACGTTTAAAAACACAGAGATTAGTTTCCATCTGGGAGAAGAGTTTGATGAGATCACTGCAGATGACAGAAAT---TGTAAGTCTGTTGTTAGCCTGGATGGAGACAAACTTGTTCATGTACAGAAATGGGATGGCAAAGAAACAAATTTTGTAAGAGAAATTCAGGATGGCAAAATGGTTATGACTCTTACCTTTGG…
	CRICETULUS_GRISEUS ATGGTGGATGCTTTCTGTGCCACCTGGAAGCTGACGGACAGTCAGAATTTTGATGAGTATATGAAAGCTCTGGGTGTGGGCTTCGCCACTAGGCAAGTAGGAAATGTGACCAAGCCAACGGTTATAATCAGC---CAGGAAGGT---GGCAAAGTGGTGATCAGGACCCAGTGC---------ACATTCAAGAACACAGAGATCAGCTTCCAGCTGGGCGAAGAGTTTGAGGAAACCAGCATAGATGACAGGAAC---TGTAAGTCTGTTGTTCGGTTGGATGGAGACAAACTTATTCATGTCCAGAAATGGGATGGCAAAGAAACAGATTGTGTAAGAGAAATTAAGGACGGCAAAATGATTGTGACTCTTACCTTTGG…
	CUCULUS_CANORUS_1 ATGGCTGACGCCTTCGCGGGCACCTGGAAGCTGGTGGATTCGGCCAATTTCGATGAGTACATGAAGGCGTTGGGCGTGGGCTTCGCCACCCGGCAAGTGGCCGGGCTCACCAAACCCACCACCATCATCGAG---GTGCAGGGC---GACAAGATCACCGTGAAGACCCAAAGC---------ACCTTCAAGAACACGGAAATCAGTTTCAAGCTGGGCGAGGAGTTTGACGAGACCACGGCGGACGACAGGCAC---GTCAAGTCTGTGGTCACACTGGATGGAGGCAAACTCATCCACGTGCAGAAGTGGGAGGGGAAGGAGACATCACTGGTCCGGGAGCTGAAGGATGGGAAATTAGTTCTGACTCTCACCATGGGC…
	CYNOGLOSSUS_SEMILAEVIS ATGGTCGATGCCTTCTGTGCCACCTGGAAACTGGTCGACAGTGAGAACTTTGATGACTACATGAAGGCGCTGGGCGTGGGCTTTGCCACCCGGCAGGTGGGCAACGTCACCAAGCCCACCGTCGTCATCAGC---CAGGACGGA---GACAAGGTGGTGATCCGAACCCAGAGC---------ACCTTCAAAAACACAGAGATCTCCTTCAAGCTGGGAGAGGAGTTTGATGAAACCACGGCGGACGACAGGAAC---TGCAAATCCACCGTGTCTCTGGAGGGAGACAAGCTGGTCCACGTCCAGAAGTGGGACGGCAAGGAGACTCAGTTTGTTCGAGAAATCAAGGATGGGAAGTTGGTCATGAATCTGACCT…
	CYNOGLOSSUS_SEMILAEVIS_1 ATGGTTGATGCTTTCTGCGGCACATGGAACCTGGTGGACAGTCAGAACTTTGATGACTACATGAAGGAGCTAGGTGTTGGCTTTGCCACCAGACAAGTGGGAAACGTGACCAAACCCACGGTGGTGATCGGC---CAGGACGGA---GACAAAGTGGTGATAAAAACCCTGAGC---------ACCTTCAGGAACACTGAGATCTCCTCCAAACTGGGCGACGAGTTTGATGAGACCACGCCCGATGACCGACAC---GTCAAGTCGACCTTCACCATGGAGGGAGACAAGTTTGTGCAGGTGCAGAAGTGGGACGGGAAGGAGACCAGATTTGTCAGAGAAATCAAGGACGGGAAGATGGTGATGACTCTGAC…
	CYPRINUS_CARPIO ATGGCAGACGCTTTTATCGGCTCATGGAACTTAAAGGAGAGCAAGAATTTCGATGACTACATGAAAGCCATCGGCGTGGGCTTTGCCACCCGTCAGGTTGGCAGTATGACCAAACCTACGACCGTCATCTCC---ATGGAGGGC---GATGTCATCACACTTAAGACCGTCAGC---------ACATTCAAAACCACAGAAATCAATTTCAAACTGGGAGAGGAATTTGACGAGACCACTGCAGATGACCGCAAA---GTTAAGTCTGTGGTAACTTTAGACGGAGGCAAATTGGTTCACGTTCAGAAATGGGACGGTAAAGAGACGACCCTGGTCCGAGAAGTCAGTGACAACAGCCTAACTCTGACACTGACACTTGGCGA…
	DANIO_RERIO ATGGTCGATGCATTTTGTGCCACTTGGAAACTGGTTGACAGCCAGAACTTCGACGAGTACATGAAGTCACTGGGTGTTGGTTTTGCTACCAGGCAAGTAGGCAATGTTACCAAACCCACAATTGTGATCAGT---CATGAGGGC---GATAAAGTTGTGATAAAGACGCTGAGC---------ACCTTTAAAAACACCGAAATTTCCTTCAAACTGGGAGAGGAGTTTGATGAAACCACAGCAGACGATAGACAT---GTGAAGTCTACTGTATCCTTGGAAGGAGACAATCTTGTCCAAGTTCAGAGGTGGGACGGCAAGGAGACAAAGTTTGTCAGAGAAATCAAGGATGGTAAAATGGTTATGACCTTGACCTTTGAGGGAGTG…
	DANIO_RERIO_A ATGGTGGATGCTTTTTGTGGCACGTGGAAGCTGGTCAGCAGTGACAACTTTGATGAGTATATGAAATCCCTAGGTATTGGGTTTGCAACAAGACAAGTTGGAAATGTGACCAAACCGACGCTCGTCATCTCG---AAGGAGGGA---GAAAAGGTGGTCATAAAAACACAGAGT---------ACCTTCAAGAACACCGAGATCTCATTCACACTGGGTGAAGAGTTTGAGGAAACCACTGCTGATGACCGACAC---TGCAAATCCACTGTGCTGCTCAAAGGAAACCAGCTCGTCCATGTGCAAAAGTGGGATGGGAAAGAGACCACTTTTATCCGAGAGATCAAGGACGGGAAGATGGTGATGAAACTCACCTTTGGGGACG…
	DASYPUS_NOVEMCINCTUS ATGGTGGAGGCTTTTTGTGCTACCTGGAAGCTGACGGACAGTCAGAATTTTGATGAGTACATGAAGGCCCTAGGTGTGGGTTTTGCCACCAGGCAGGTGGGAAATGTGACTAAACCAACAGTGATCATCAGT---CAGGAAGGA---GACAAAGTGGTGATCAGGACTCAAAGC---------ACATTCAAGAACACAGAGATCAGTTTCCATCTGGGAGAAGAGTTTGATGAAACAACTGCAGATGACAGAAAC---TGTAAGTCTGTTATAAGCCTGGATGGAGACAAACTTATCCATGTACAGAAATGGGATGGCAAAGAAACAAATTTTGTAAGAGAAATTAAGGATGGCAAAATGGTTATGACTCTTACGTTT…
	DROSOPHILA_MELANOGASTER ATG------TCTTTCGTTGGCAAGTACAAGCTGGACAAGTCCGAGAACTTCGATGAGTACATGAAGGAGCTGGGCGTCGGTCTGGTGACGCGCAAGATGGGCAACAGCCTGAGCCCCACAGTGGAGGTGACC---TTGGAGGGC---GATACCTACACCCTGACTACCACCTCC---------ACCTTCAAGACCTCTGCCATCAGCTTCAAGCTGGGCGTTGAGTTCGACGAGGAGACCCTGGACGGTCGCAAC---GTCAAGAGCATCATCACCCTGGATGGCAACAAGCTGACGCAGGAGCAGAAG------GGCGACAAGACCACCATCGTCCGCGAGTTCACCGACAACGAGCTGATCACCACCCTCACC…
	ECHINOPS_TELFAIRI ATGGTGGAGGCTTTCTGTGCTACCTGGAAGCTGACAGACAGTCAGAACTTTGATGAGTACATGAAGGCTCTAGGTGTGGGCTTTGCTGTTAGGCAGGTGGGGAATGTGACCAAACCCACCGTGATCATCAGC---CAGGAAGGG---GACAGAGTGGTGATCAGAACCCAAAGC---------ACGTTCAAGAACACAGAAATCCGTTTCCATCTGGGAGAAGAGTTTGATGAAACAACTGCAGATGACAGAAAC---TGTAAGTCTGTTGTGACTCTGGATGGGGACAAACTTGTGCATGTGCAGAAATGGGACGACAAAGAAACACGTTTTGTAAGAGAGATGAAGGGTGACCAGATGGTTATGACCCTCACCTTCGGC…
	ELEPHANTULUS_EDWARDII ATGGTGGAAGCTTTTGCGGGCACCTGGAAGCTGGTAGACAGCAAGAATTTCGATGAATACATGAAGTCGCTGGGTGTGGGTTTTGCTACCAGGCAGGTGGCCACCAGGACCAAACCTACTACGATCATTGAA---GTGAATGGG---GACACGATCACCATAAAAACACAGAGC---------ACCTTCAAGAACACGGAGATCAGCTTCAAGTTGGGCGCAGAGTTTGATGAGACAACAGCAGATGACAGGAAA---GTCAAGTCCACTGTGACGATGGATGGAGGCAAACTTGTCCATGTGCAGAAGTGGGATGGGCAAGAGACGACACTTGTGCGGGAACTAACTGATGGGAAACTAATTCTGACACTCACCCA…
	ELEPHANTULUS_EDWARDII_1 ATGGTGGAGGCTTTCTGTGCTACCTGGAAGCTGACAGACAGTCAGAACTTTGATGAGTACATGAAGGCTTTAGGTGTGGGCTTTGCTGTTAGGCAGGTGGGGAATGTGACTAAACCCACAGTTATCATAAGC---CAGGAGGGG---GACAAAGTGGTGATCAGAACTCAAAGC---------ACATTCAAGAACACAGAGATCAGTTTCCATCTGGGAGAAGAGTTTGATGAAACAACTGCAGATGACAGAAAC---TGTAAGTCTGTTGTAAGTTTGGATGGAGACAAACTCATTCATGTACAGAAATGGGACGGCAAAGAAACAAATTTTGTAAGAGAAATTAAGGATGGCAAAATGGTTATGACTCTGACT…
	EPINEPHELUS_COIOIDES ATG---GAACCTTTCCTTGGAACATGGCTACTGAAGACGAGCGAGAACTTTGATGAATACATGAAGGAGCTCGGGGTGGGCTTCGCCACGCGGAAGATAGGGAACACAACTAAGCCCACCCTCATCATCGCT---GCGGACGGT---GACAAGTTCCAGGTCAAGACCCAGAGC---------TTGTTAAAGAGCACCGAGATCAACTTCAAACTGGGCGAGGAGTTTGATGAGACCACAGCCGATGACCGCAAG---GTCAAGTCTGTGGTGAAGTTGGAGGACGGAAAGCTTGTGCACTTGCAGAAGTGGGATTCTAAGGAGACATCCCTGGTGAGGGCAGTCGATGGAAACAAACTCACACTGACTCTGACTTTT…
	EPTESICUS_FUSCUS ATGGCGGACGCCTTCGCAGGCACCTGGAAGCTAGTGGACAGCAAGAATTTCGATGACTACATGAAGTCAATCGGTGTGGGTTTTGCTACCAGGCAGGTGGCCAATATGACCAAGCCTACCACAATCATCGAA---ATAAATGGG---GACACGATCACCATAAAAACACAAAGC---------ACCTTCAAGAACTCAGAGATCAGCTTCAAGCTGGGGGTGGAGTTTGACGAGACAACGGCAGATGACAGGAAG---GTCAAGTCCACCGTGACGCTGGATGGAGGCAAACTTGTCCATGTGCAGAAATGGGACGGGCAAGAAACAAAACTTGTGCGGGAGCTCGTGGATGGAAAACTCATCCTGACGCTCACCCACGGCA…
	EQUUS_ASINUS ATGGTGGACGCCTTCGTCGGCACCTGGAAGCTAGTGGACAGCAAGAATTTCGATGACTACATGAAGTCAATCGGTGTCGGTTTTGCTACCAGGCAGGTAGCCAACATGACCAAGCCTACCACAATCATCGAA---GTAAATGGG---GACACTATCACCATAAAAACACACAGC---------ACCTTCAAGAACACGGAGATCAGCTTCAAGCTGGGGGTGGAGTTTGACGAGACAACAGCAGATGACAGGAAG---GTCAAGTCCATTGTGACACTGGATGGAGGCAAACTTGTCCATGTGCAGAAGTGGAATGGGCAAGAGACAACACTCGTGCGGGAGCTAATTGATGGGAAACTCATCCTGACACTCACCCATGGCAGCGC…
	EQUUS_CABALLUS ATGGTGGAGGCTTTCTGTGCTACCTGGAAGCTGACGGACAGCCAGAACTTCGATGAGTACATGAAGGCTCTAGGTGTGGGCTTTGCCACTAGGCAGGTGGGAAATGTGACTAAACCAACAGTGATCATCAGT---CAGGAGGGG---GACAAAGTGGTGATCAGGACTCAGAGC---------ACGTTCAAGAACACAGAGATTAGTTTCCACCTGGGAGAAGAGTTTGATGAAACCACTGCAGATGACCGAAAC---TGTAAGTCTGTTGTTAGCCTGGATGGAGACAAACTCGTGCACGTACAGAAATGGGATGGCAAAGAAACAAATTTTGTAAGAGAAATTAAAGATGGGAAAATGGTTATGACTCTTACTGTTGGTGAT…
	EQUUS_PRZEWALSKII ATGGTGGAGGCTTTCTGTGCTACCTGGAAGCTGACGGACAGCCAGAACTTCGATGAGTACATGAAGGCTCTAGGTGTGGGCTTTGCCACTAGGCAGGTGGGAAATGTGACTAAACCAACAGTGATCATCAGT---CAGGAGGGG---GACAAAGTGGTGATCAGGACTCAGAGC---------ACGTTCAAGAACACAGAGATTAGTTTCCACCTGGGAGAAGAGTTTGATGAAACCACTGCAGATGACCGAAAC---TGTAAGTCTGTTGTTAGCCTGGATGGAGACAAACTCGTGCACGTACAGAAATGGGATGGCAAAGAAACAAATTTTGTAAGAGAAATTAAAGATGGGAAAATGGTTATGACTCTTACTGTTGGT…
	EQUUS_PRZEWALSKII_1 ATGGTGGACGCCTTCGTCGGCACCTGGAAGCTAGTGGACAGCAAGAATTTCGATGACTACATGAAGTCAATCGGTGTGGGTTTTGCTACCAGGCAGGTAGCCAACATGACCAAGCCTACCACAATCATCGAA---GTAAATGGG---GACACTATCACCATAAAAACACACAGC---------ACCTTCAAGAACACGGAGATCAGCTTCAAGCTGGGGGTGGAGTTTGACGAGACAACAGCAGATGACAGGAAG---GTCAAGTCCCTTGTGACACTGGATGGAGGCAAACTTGTCCATGTGCAGAAGTGGAATGGGCAAGAGACAACACTCGTGCGGGAGCTAATTGATGGAAAACTCATCCTGGGACAAACCTGGG…
	ERINACEUS_EUROPAEUS ATGGTGGAGGCTTTCTGTGCAACCTGGAAGCTGACAGACAGTCAGAACTTTGATGAGTACATGAAAGCTCTAGGTGTTGGTTTTGCTACTAGACAAGTGGGCAATGTCACTAAACCAACGGTCATCATCTGC---CAGGAGGGA---GATAAAGTAGTGATCAGAACTCAAAGC---------ACATTCAAAAACACTGAGATTAGTTTTCATCTGGGAGAAGAGTTTGATGAAACCACTGCAGATGACAGAAAC---TGTAAGTCTGTTGTTAGCCTGGAAGGAGATAAACTTCTTCATGTTCAGAAATGGGATGGCAAAGAAACCAGTTTTGTACGAGAAATTAAGGATGGCAAGATGGTTATGGTAAGTAGTATCA…
	ESOX_LUCIUS ATGGTTGATGCATTCTGTGCCACCTGGAAACTGGTCGACAGTGAAAACTTCGACGAGTACATGAAATCGCTTGGTGTTGGTTTTGCAACAAGGCAAGTGGGAAACGTGACCAAACCAACTGTTATCATCGCA---AAGGAGGGG---GACCAAGTTGTTATTAAAACCCAGAGT---------ACTTTCAAGAACACTGAAATATCCTTCAAACTGGGAGAGGAGTTTGATGAAGCAACGGCAGATGACAGAAAC---TGTAAATCAACTGTGAGCTTGGATGGAGATAAGCTTGTGCACGTTCAGAAGTGGGATGGCAAGGAGACCAAGTTTGTGAGAGAAATCAAGGATGGAAAATTGGTCATGACTCTCACGTTTGAAGACATT…
	FABP7_HUMAN ATGGTGGAGGCTTTCTGTGCTACCTGGAAGCTGACCAACAGTCAGAACTTTGATGAGTACATGAAGGCTCTAGGCGTGGGCTTTGCCACTAGGCAGGTGGGAAATGTGACCAAACCAACGGTAATTATCAGT---CAAGAAGGA---GACAAAGTGGTCATCAGGACTCTCAGC---------ACATTCAAGAACACGGAGATTAGTTTCCAGCTGGGAGAAGAGTTTGATGAAACCACTGCAGATGATAGAAAC---TGTAAGTCTGTTGTTAGCCTGGATGGAGACAAACTTGTTCACATACAGAAATGGGATGGCAAAGAAACAAATTTTGTAAGAGAAATTAAGGATGGCAAAATGGTTATGGTAAGTAATTTTAATAATACA…
	FALCO_CHERRUG ATGGTCGAGGCTTTCTGCGCCACGTGGAAGCTGGTGGACAGCCACAACTTCGACGAGTACATGAAGGCGCTGGGAGTGGGGTTTGCAACGCGGCAGGTGGGGAATGTGACTAAACCCACTGTGATTATCAGC---AGCGAGGGG---GACAAAGTAGTGATCAGGACTCAGAGC---------ACTTTCAAAAACACAGAAATCAGCTTTAAGCTTGGAGAGGAATTTGATGAAACTACCCCCGATGACAGAAAC---TGCAAATCAGTTGTGACCCTGGATGGAGACAAGCTAGTGCATGTACAGAAATGGGACGGTAAAGAGACAAACTTTGTGAGAGAAATAAAGGATGGCAAAATGGTAATGACTCTCACCTTTGGTGATG…
	FELIS_CATUS ATGGTGGAGGCTTTCTGTGCTACCTGGAAGCTGACGGACAGCCAGAACTTTGATGAGTACATGAAGGCGCTAGGTGTGGGCTTTGCCACTAGGCAGGTGGGAAATGTGACTAAACCAACAGTGATCGTCAGT---CAGGAGGGG---GACAAAGTGGTGATCAGGACACAAAGC---------ACATTCAAAAACACAGAGATTAGTTTCCATCTGGGAGAAGAGTTTGATGAAACCACTGCAGATGACAGAAAC---TGTAAGTCTGTTGTTAGCCTGGATGGAGACAAACTTGTTCATGTACAGAAATGGGATGGCAAAGAAACAAATTTCGTAAGAGAAATTAAGGATGGCAAAATGGTTATGACTCTCACTTTTGGTGATGTG…
	FICEDULA_ALBICOLLIS ATGGTCGAGGCTTTCTGCGCCACCTGGAAGTTGGTAGACAGCCACAACTTCGACGAGTACATGAAGGCGCTGGGAGTGGGGTTTGCAACACGGCAAGTGGGGAATGTGACTAAACCCACTGTGATTATCAGC---AGCGAGGGG---GACAAAGTAGTGATCAGAACCCAAAGC---------ACTTTCAAAAACACAGAAATCAGCTTTAAACTCGGCGAGGAATTTGATGAAACTACCCCCGATGATAGAAAC---TGCAAATCAGTTGTGACCCTGGATGGAGAGAAGCTAGTGCATGTACAGAAATGGGATGGCAAAGAGACAAACTTTGTGAGAGAAATAAAGGATGGCAAAATGGTAATGACTCTCACCTTTG…
	FUKOMYS_DAMARENSIS ATGGTGGAGGCCTTCGTGGGAACCTGGAAGCTAGTGGACAGCAAGAACTTCGATGACTACATGAAGTCACTCGGTGTGGGCTTTGCTACCAGACAGGTGGCCTGCATGACCAAGCCCACCACAGTCATTGAG---AAGAACGGT---GACATTATCGTCATAAAAACACACAGC---------ACCTTCAAGAACACGGAGGTCAGCTTTCAGCTGGGGGTGGAGTTTGATGAGACAACAGCTGACGACAGGAAG---GTCAAGTCCCTTGTAACGCTGGATGGAGGAAAACTCGTTCATGTGCAGAAGTGGGACGGGCAAGAGACAACACTTGTACGGGAGCTAATTGATGGGAAACTCATCCTGACACTCACCCATGG…
	FUKOMYS_DAMARENSIS_1 ATGGTGGACGCTTTCTGTGCTACCTGGAAGCTGACGGACAGTCAGAACTTTGACGAGTACATGAAGGCCCTAGGCGTGGGCTTTGCCACTAGGCAGGTGGGGAACGTGACCAAGCCGACAGTGTTTATCAGC---CAGGAGGCG---GGCAAGGTGGTGATCAGGACCCGGTGC---------ACGTTCAAGAACACGGAGATCAGCTTCCACCTGGGAGAGGAGTTTGACGAGATCAGTGCAGACGACAGGAAG---TGTAAGTCTCTTGTCTGCCTGGATGGAGACAAACTCATTCACACACAGAAATGGGACGGCAAGGAAACAAAATTTGTGAGAGAAATTAAGGATGGCAAAATGGTCCTGACTCTCACTTTT…
	FUNDULUS_HETEROCLITUS ATGGTCGAGGCTTTCGTGGGCACGTGGAACCTGAAGGAGAGCGAGAATTTTGACGACTACATGAAAGAGCTGGGTGTTGGCTTTGCGACACGCAAGGTAGGCAACCTGACTAAGCCCACCACGATTATCTGT---GTGGACGGC---GACAAGGTGACGGTGAAGACCCAGAGC---------ACTATAAAAAACACGGAGCTTTCCTTCAAGCTGGGAGAAGAGTTTGATGAGACCACTGCTGATGACAGGAAG---GTCAAGTCCTTAGTAACAATAGAGGACGGGAAGTTGGTTCACGTACAAAAGTGGGACGGCAAAGAGACCACTTTGGTCAGGGAAGTTGACGGAAACAAACTCACACTGACACTTACAAT…
	GADUS_MORHUA ATGGTCGAAGCCTTCTGTGCCACCTGGAAACTAGTCCACAGCGAGAACTTTGATGACTACATGAAGGCCCTGGGGGTGGGCTTCGCCACCCGGCAGGTGGGCAACGTGACCAAGCCCACGGTGGTGATCCGC---CAGGACGGG---GAAAAGCTGGTGATCCAGACCCAGAGC---------ACCTTCAAGAACACCGAGATCTCCTTCAGCCTGGGAGAGGAGTTTGACGAGGCCACGGCGGATGACCGCAGC---TGCAAGACCACTGTCAGCCTGGAGGGTCATCAACTCATCCAAGTCCAGAAGTGGGATGGCAAAGAAACCAAGTTTGTCAGAGAAATTCAGGATGGCAAGATGGTCATGAGCTTGACATTTGAAGACAT…
	GALEOPTERUS_VARIEGATUS ATGGTGGACGCCTTCGTGGGCACCTGGAAGCTAGTGGACAGCAAGAATTTCGATGATTACATGAAGTCAATCGGTGTGGGTTTTGCTACCAGGCAGGTGGCCAGCATGACCAAGCCTACCACAATCATAGAA---AAGAATGGG---GACACTATCACCATAAAAACACAGAGC---------ACCTTCAAGAGCACCGAGATCAGCTTTAAGCTGGAGGTGGAGTTCGATGAGACAACAGCAGATGACAGGAAG---GTTAAGTCCATTGTGACGCTGGATGGAGGCAAACTTGTCCATGTGCAGAAGTGGGACGGGCAAGAGACGACACTTGTGCGGGAGCTAAGTGATGGGAAACTCATCCTGACACTCACCC…
	GALEOPTERUS_VARIEGATUS_1 ATGGTGGAGGCTTTCTGTGCTACCTGGAAGCTGACAGACAGTCAGAACTTTGATGAGTACATGAAGGCTCTAGGTGTGGGCTTTGCCACCAGGCAGGTGGGAAATGTGACCAAACCAACTGTAATTATAAGT---CAGGAAGGG---GACAAAGTGGTGATCAGGACTCAAAGC---------ACATTCAAGAACACAGAGATTAGTTTTCATCTGGGAGAAGAGTTTGATGAAACCACTGCAGATGACAGAAAC---TGTAAGTCTGTCATTAGCCTGGATGGAGACAAACTTGTTCATGTACAGAAATGGGATGGCAAAGAAACAAATTTTGTAAGAGAAATTAAGGATGGCAAAATGGTTATGACTCTTAC…
	GALLUS_GALLUS ATGGTTGAGGCTTTCTGCGCGACGTGGAAGCTGGCGGACAGCCACAACTTTGACGAATACATGAAGGCGCTGGGAGTGGGGTTTGCGATGCGGCAGGTGGGGAACGTGACTAAGCCCACAGTGATCATCAGC---AGCGAGGGG---GACAAAGTCGTGATCAGGACTCAGAGC---------ACTTTCAAAAACACAGAAATCAGCTTTAAACTCGGCGAGGAATTTGATGAAACCACCCCCGACGACAGGAAC---TGCAAATCAGTTGTGACCCTGGATGGAGACAAGCTAGTTCATGTACAGAAATGGGATGGCAAAGAGACAAACTTTGTAAGAGAAATAAAGGATGGCAGAATGGTAATGACTCTTACCTTTGGTGATG…
	GEKKO_JAPONICUS ATGGTTGAGGCATTCTGTGCTACCTGGAAACTGACTGACAGCCAGAACTTTGACGAGTACATGAAGGCACTGGGAGTTGGCTTTGCTACTCGCCAAGTGGGGAATGTTACCAAACCAACGGTGATCATCAGT---CAGGAGGAG---AACAAAGTGGTGATCAGGACCCAGAGC---------ACGTTCAAGAACACAGAAATCAGCTTCAAACTTGGTGAAGAATTTGATGAAACCACAGCAGATGACAGAAAC---TGCAAATCTGTTGTGACCCTGGATGGAGATAAACTAGTTCATGTACAGAAATGGGATGGAAAAGAAACAAAGTTTGTCAGAGAAATTACAGATGACAAAATGGTCATGACCCTCACCTTTGGCGA…
	GOBIONOTOTHEN_GIBBERIFRONS ATGGTTGAGAAATTTGTTGGGACGTGGAAGATGATTTCCAGCGATAACTTTGATGACTACATGAAAGCAATCGGTGTGGGATTTGCGACCCGGCAGGTGGGGAATCGCACCAAACCCAACTTGGTAGTGAGC---GTGGACGATCAAGGGTTTGTATGCTTGAAGTCTCAGAGC---------ACTTTCAAAACCACTGAGATCAAGTTCAAGCTAAACGAGCCATTCGAAGAGACGACCGCAGACGATAGGAAG---ACCAGGACCGTGGTGACTCTGGAGAACGGGAAACTTGTGCAGAAACAGAGCTGGGATGGCAAAGAGACAAATATCGAGAGGGAGATCGAAGATGGGAAATTGGTAGCGAAATGC…
	GORILLA_GORILLA ATGGTGGAGGCTTTCTGTGCTACCTGGAAGCTGACCGACAGCCAGAACTTTGATGAGTACATGAAGGCTCTAGGCGTGGGCTTTGCCACTAGGCAGGTGGGAAATGTGACCAAACCAACGGTAATTATCAGT---CAAGAAGGA---GACAAAGTGGTCATCAGGACTCTCAGC---------ACATTCAAGAACACGGAGATTAGTTTCCACCTGGGAGAAGAGTTTGATGAAACCACTGCAGATGATAGAAAC---TGCAAGTCTGTTGTTAGCCTGGATGGAGACAAACTTGTTCACATACAGAAATGGGATGGCAAAGAAACAAATTTTGTAAGAGAAATTAAGGATGGCAAAATGGTTATGACCCTTACTTTTGGTGA…
	HALIAEETUS_LEUCOCEPHALUS ATGGTTGACGCCTTCCTGGGCACCTGGAAGCTGGTGGATACGGCCAATTTCGATGAGTACATGAAGGCGTTGGGGGTGGGCTTCGCCACCCGGCAGGTGGCCAGCCTCACCAAACCCACCACCATCATCGAG---GTGGCGGGC---GACAAGATCACAGTGAAGACCCAAAGC---------ACCTTCAAGAACACAGAGATCAGCTTCAAGCTGGGCGAGGAGTTTGACGAGACCACGGCGGACGACAGACAC---GTCAAGTCCAAGGTCACGCTGGATGGAGGCAAACTCGTCCACGTGCAGAAGTGGGATGGGAAGGAGACATCGCTGGTCCGGGAGCTGAAGGATGGGAAATTAATTCTGACTCTCAC…
	HALIAEETUS_LEUCOCEPHALUS_1 ATGGTCGAAGCTTTCTGCGCTACCTGGAAGCTGGTGGACAGCCACAACTTCGACGAGTACATGAAGGCGCTGGGAGTGGGGTTTGCAACACGGCAGGTGGGGAATGTAACTAAACCCACTGTGATTATCAGC---AGCGAGGGG---GACAAAGTAGTGATCAGGACTCAAAGC---------ACTTTCAAAAACACAGAAATCAGCTTTAAACTTGGAGAGGAATTTGATGAAACTACCCCCGATGATAGAAAC---TGCAAATCAGTTGTGACCTTGGACGGAGACAAGCTAGTGCACGTACAGAAGTGGGATGGCAAAGAGACAAACTTTGTGAGAGAAATAAAGGACGGCAAAATGGTAATGACTCTC…
	HAPLOCHROMIS_BURTONI ATGGTTGAGGCTTTCTGCGCTACATGGAAACTGGTCGACAGCCAGAACTTTGATGACTACATGAAGGCACTCGGCGTTGGCTTTGCCACGAGACAAGTGGGTAATGTCACCAAACCAACTGTAGTGATCAGC---CAGGATGGA---GACAAGGTGGTGGTGAAAACTCAGAGC---------ACCTTCAGGAACACTGAGCTCTCTGCCAAGCTGGGAGAGGAGTTTGATGAGACCACGCCTGATGACCGGCAT---GTCAAATCGACCTTCTCCATGGATGGAGATACATTTGTGCATGTGCAGAAGTGGGATGGCAAAGAGACCAAGTTTGTCAGAGAAATCAAGGATGGGAAGATGGTGATGACATTAACCTTT…
	HETEROCEPHALUS_GLABER ATGGTGGAGGCTTTCTGTGCTACCTGGAAGCTGACAGACAGTCAGAACTTTGACGAGTACATGAAGGCCCTAGGTGTGGGCTTTGCCACTAGGCAGGTGGGGAATGTGACCAAGCCAACAGTGATTATCAGC---CAGGAAGCG---GGCAAGGTGGTCATCAGGACCCAGTGC---------ACGTTCAAGAACACGGAGATCAGCTTCCATCTGGGGGAGGAGTTTGACGAGATCAGTGTAGATGACAGGAAG---TGTAAGTCTGTTGTCAGCCTGGAGGGAGACAAACTCATTCACACACAGAAATGGGATGGCAAGGAGACAAAATTTGTGAGAGAAATTAAGGATGGCAAAATGGTTCTGACTCTCACTTT…
	HETEROCEPHALUS_GLABER_1 ATGGTGGAAGCCTTCGTGGGGACCTGGAAGCTGGTGGACAGCAAGAATTTTGATGACTACATGAAGTCACTAGGTGTGGGCTTTGCTACCAGACAGGTGGCCTGCATGACCAAGCCTACCACAGTCATCGAA---AAGAATGGT---GACACTATTGTCATAAAAACACACAGC---------ACCTTCAAGAATACGGAGGTCAGCTTTCAGCTGGGGGTGGAGTTTGATGAGACGACGGCTGATGACAGGAAG---GTCAAGTCCCTTGTGACGCTGGATGGAGGAAAACTTGTCCATGTGCAGAAATGGGACGGGCAAGAGACAACACTTGTTCGGGAGCTAATTGATGGGAAACTCATCCTGACACTCACC…
	ICTALURUS_FURCATUS ATGGCAGACGTTTTCGTCGGCACGTGGAACCTTAAGGAGAGCAAGAATTTCGATGAGTACATGAAAGCCCTTGGTGTTGGTTTTGCAACACGCCAGGTCGGCTGCATGACCAAACCCACGACCATCATTTCC---ATTGATGGT---GATGTCATCACACTAAAGACCTCCAGC---------ACCTTCAAGAGCACAGAAATCAATTTCAAGCTGGGAGAGGAGTTTGACGAGACCACAGCAGATGACCGTAAA---GTCAAGTCATTGGTCACCCTTGATGGGAGCAAGCTGATACACGTTCAGAAATGGGACGGCAAAGAGACGACACTTGTCCGAGAAGTTGATGGTAACAATCTCACGCTGACACTAACTCTTGG…
	ICTALURUS_PUNCTATUS ATGGCAGACGTTTTCGTCGGCACGTGGAACCTTAAGGAGAGCAAGAATTTCGATGAGTACATGAAAGCCCTTGGTGTCGGTTTCGCGACACGCCAGGTCGGCAGCATGACCAAACCCACGACCATCATTTCC---ATTGATGGT---GATGTCATCACACTAAAGACCTCCAGC---------ACCTTCAAGAGCACAGAAATCAATTTCAAGCTGGGAGAGGAGTTTGACGAGACCACAGCAGATGACCGTAAA---GTCAAGTCATTGGTCACCCTTGACGGGAGCAAGCTGATACACGTTCAGAAATGGGACGGCAAAGAGACGACACTTGTCCGAGAAGTTGATGGTAACAATCTCACGCTGACACTAACTCTTG…
	ICTIDOMYS_TRIDECEMLINEATUS ATGGTGGAGGCTTTCTGTGCTACCTGGAAGCTGACAGACAGTCAGAACTTTGATGAGTACATGAAGGCTCTAGGTGTGGGCTTTGCCACTAGGCAGGTGGGAAATGTGACCAAACCTACAGTGATTATAAGT---CAGGAAGGA---GACAAAGTGGTGATCAAAACTCAATGC---------ACATTCAAGAACATAGAGATTAGTTTCCACCTGGGAGAAGAGTTTGATGAAATCAGTGCAGATGACAGAAGC---TGTAAGTCTGTTGTTAACCTGGATGGAGACAAACTCATTCATGTACAGAAATGGGATGGCAAAGAAACAACTTTAGTCAGAGAAATTAAGGATGGCAAAATGGTTGTGACTCTT…
	JACULUS_JACULUS ATGGTGGAGGCCTTCTGTGCTACCTGGAAGCTGACAGATAGTCAGAACTTTGATGAGTACATGAAAGCTCTGGGTGTGGGCTTTGCCACCAGGCAGGTGGGGAATGTAACCAAGCCAACGGTGATCATCACT---CAGGAAGGA---GGCAAAGTAGTGATCCGAACTCAATGC---------ACATTCAAGAACACAGAGATCAGCTTCCAGCTGGGAGAAGAGTTTGATGAAACCAGTATAGATGACCGAAGC---TGTAAGTCTGTTGTTAGGCTGGATGGAAACAAACTTGTTCATGTACAGAAATGGGATGGCAAAGAAACAAAGTTCATAAGAGAAATTAAGGATGGCAAAATGGTTGTGACTCTTACCTTTGGTGA…
	LARIMICHTHYS_CROCEA ATGGTCGACGCCTTCTGTGCCACTTGGAAGCTGGTTGACAGTGAGAATTTTGATGACTACATGAAAGCACTCGGCGTGGGCTTTGCCACCCGGCAGGTTGGTAATGTGACCAAGCCGACTGTCATCATCAGC---CAGGAGGGT---GACAAGGTGGTGGTTCGCACCCAGAGC---------ACCTTCAAGAACACGGAGATCTCCTTCAAGCTGGGAGAGGAGTTTGACGAAACCACCGCTGACGACAGGAAC---TGCAAATCCACAGTGACTTTGGATGGGGACAAGTTGGTCCACGTCCAGAAGTGGGACGGCAAAGAGACCAAGTTTGTCAGAGAAATCAAGGACGGCAAGATGGTCATGAATTTGACCTTTG…
	LARIMICHTHYS_CROCEA_A ATGGTTGATGCTTTCTGCGCCACATGGAAACTGGTGGACAGCCAGAACTTTGATGACTATATGAAGGCACTCGGTGTCGGTTTTGCCACAAGACAAGTGGGCAATGTCACCAAACCAACAGTAGTGATCAGC---CAGGATGGG---GAAAAAGTGGTGGTGAAAACCCTGAGC---------ACCTTCAGGAACACCGAGATCTCCTCCAAGCTTGGAGAGGAGTTTGAAGAGACCACGCCTGATGACCGACAG---GTCAAATCTACTTTCACCATGGAGGGAGACAAACTGGTGCAAGTGCAAAGGTGGGATGGCAAGGAGACCAGATTTGTCAGAGAAATCAAGGATGGGAAGATGGTGATGACTTTGACTTT…
	LARIMICHTHYS_CROCEA_B ATGGTTGAGCAGTTTGTTGGAAAATGGACTCTGACTTCCAGCGAGAACTTTGATGACTACATGAAGGCAATCGGTGTGAGCTTTGCCACCCGCCAAATGGGCAATATGGCAAAACCTGACCTGTTGATCAGC---GTGGATGAT---GGAGTTATTTCAATGAAGTCTGAGAGT---------ACTTTCAAGACCACAGAAATCAAGTTCAAACTTAACGAAGAATTCGACGAGACTACTGCAGATGGACGAAAG---ACCAAGACTATCGTCACTCTGGATAATGGCAAACTTGTGCAGCTACAGTCGTGGGATGGAAAGAAAACCACACTAGAACGAGAGATTCAGGGTGGAAAACTAACAGCTAAATGTGTCAT…
	LASIURUS_CINEREUS ---------------------ACCTGGAAGCTGGTGGACAGCAAGAATTTCGACGACTACATGAAGTCCATCGGTGTGGGTTTTGCTACCAGGCAGGTGGCCAATATGACCAAGCCTACCACAATCATCGAA---GTAAGTGGA---GACACGATCACCATAAAAACACAAAGC---------ACCTTCAAGAACACAGAGATCAGCTTCAAGCTGGGGGTGGAGTTTGACGAGACAACGGCAGATGACAGGAAG---GTTAAGTCCACCGTGACGCTGGATGGAGGCAAACTTATCCATGTGCAGAAATGGGACGGGCAAGAAACAAAACTTGTGCGGGAGCTCGTGGATGGAAAACTCATCCTGACACTCACCCATGGC…
	LATIMERIA_CHALUMNAE ATGGTCGACGCATTCTGTGCCACCTGGAAACTGGTTGACAGTCAAAACTTTGATGAGTACATGAAAGCATTGGGTGTCGGTTTTGCAACAAGACAAGTTGGAAATGTTACAAAGCCGACAATCATTATTAGC---TGTGAAGGA---GATCAAGTTGTCATAAAAACTCAGAGC---------ACCTTCAAGAACACAGAAATCCGCTGTAAACTTGGGGACGAGTTTGATGAGACCACCCCCGATGATAGGAAC---TGCAAATCAACTCTGAGCCTGGATGGAGACAAATTGGTCCATGTCCAGAAATGGGATGGTAAGGAAACTAACTTTGTTAGAGAGATCAAGGATGGCAAAATGGTAATGACTCTTACTTTTG…
	LEPISOSTEUS_OCULATUS ATGGTTGACGCCTTCTGTTCCACCTGGAAACTTGTAGACAGCCAGAACTTCGATGAGTACATGAAAGCTCTTGGTGTTGGTTTTGCAACCAGGCAAGTGGGCAATGTAACCAAACCTACTATCATCATCAGC---AAGGAGGGA---GACAAACTTGTTATAAAAACGCAAAGT---------ACTTTCAAAAATACAGAAATATCATTTAAACTTGGAGAGGAGTTTGATGAAACTACAGCAGACGATAGGAAC---TGCAAATCTACTGTGAGCCTGGACGGAGACAAGATAGTGCATGTGCAGAAATGGGACGGCAAAGAGACCAAGTTCGTCCGGGAGATCAAGGACGGCAAGATGATCATGACTCTTAATTTT…
	LEPISOSTEUS_OCULATUS_A ATGGTTGAGGCTTTCGTCGGAACCTGGAATCTGCAGGAGAGCAAGAACTTTGATGACTACATGAAAGCCATTGGGGTGGGCTTTGCCACCAGGCAAGTTGGCAGCATGACCAAACCCACCACCATCATCTCC---GTGGACGGA---GACACGGTCATCGTGAGAACGCAGAGC---------ACATTCAAAAACACCGAGATCAAGTTCAAGCTGGGCGAAGAGTTTGACGAGACCACAGCCGACGACAGGAAG---GTCAAGTCGTTAGTAACAGTGGATGGAGGGAAGCTGGTTCATGTTCAAAAGTGGGAGGACAAGGAGACCTCGCTCGTGAGGGAAGTCAATGGAAACCAGCTCGTACTGACCCTGACGA…
	LEPTONYCHOTES_WEDDELLII ATGGTGGAGGCTTTCTGTGCTACCTGGAAGCTGACGGACAGCCAGAACTTTGATGAGTACATGAAGGCTCTAGGTGTGGGCTTTGCCACTAGGCAGGTGGGAAATGTGACTAAACCAACAGTGATCATCAGT---CAGGACGGG---GACAAAGTGGTGATCAGGACTCAAAGC---------ACATTTAAGAACACAGAGATTAGTTTCCATCTGGGAGAAGAGTTTGACGAAACCACTGCAGACGACAGAAAC---TGTAAGTCTGTTGTTAGCCTGGATGGGGACAAACTTGTTCATGTACAGAAATGGGATGGCAAAGAAACAAATTTTGTAAGAGAAATTAAGGATGGCAAAATGGCTATGACTCTTACT…
	LEPTONYCHOTES_WEDDELLII_1 ATGGTGGACGCCTTCGTGGGCACCTGGAAGCTAGTGGACAGCAAGAATTTCGATGACTACATGAAGTCAATTGGTGTGGGTTTTACTACCAGGCAGGTGGCCAATGTGACCAAGCCTACCACAGTCATCGAA---GTGAATGGG---GACACTATCATCATAAAAACACACAGC---------ACCTTCAAGAACACAGAGATCAGCTTCAAGCTAGGGGTGGAGTTCGATGAGACAACAGCAGATGACAGGAAG---GTCAAGTCCACCGTGATGCTGCATGGAGGCAAACTTGTCCACGTGCAGAAGTGGGAAGGGCAAGAGACAACACTTGTGCGGGAGCTAGTTGATGGGAAACTCATCCTGACACTTA…
	LIPOTES_VEXILLIFER_1 ATGGTGGACGCCTTCGTGGGCACCTGGAAGTTAGTGGACAGCAAGAATTTCGATGACTACATGAGGTCAATCGGTGTGGGTTTTGCTACCAGGCAGGTGGCCAACGTGACCAAGCCTACCACAGTCATCGAA---GTGAATGGG---GACACAATCACCATAAAAACACAAAGC---------ACCTTTAAGAACACGGAGGTCAGCTTCAAGCTGGGAGTGGAGTTCGATGAGACAACAGCAGATGACAGGAAG---GTCAAGTCCATTGTGACGCTGGATGGAGGCAAACTCGTCCACGTGCAGAAGTGGAACGGACAAGAGACAACACTTGTGCGGGAGGTAGTTGCTGGGAAGCTCATCCTGACACTCACCCAC…
	LIPOTES_VEXILLIFER_2 ATGGTGGAGGCTTTCTGTGCTACGTGGAAGTTGACGGACAGTCAGAATTTTGACGAGTACATGAAGGCTCTAGGTGTGGGCTTTGCCACTAGGCAGGTGGGAAATGTGACTAAACCAACAGTGATCATCAGT---CAGGAGGGG---GACAAAGTGGTGATCAGGACTCAAAGC---------ACATTCAAGAACACGGAGATTAGTTTCCACCTGGGAGAAGAGTTTGATGAAACCACTCCAGACGACAGAAAC---TGTAAGTCTGTTGTTAGCCTGGATGGAGACAAACTTGTCCATGTACAGAAATGGGATGGCAAAGAGACAAATTTTGTAAGAGAGATTAAGAATGGCAAAATGGTCATGACTCTTACTTTT…
	LOXODONTA_AFRICANA ATGGTGGAGGCTTTCTGTGCTACCTGGAAGCTGACAGACAGTCAAAACTTTGATGAGTACATGAAGGCTCTCGGTGTGGGCTTTGCAGTTAGGCAGGTGGGGAACGTGACTAAACCAACCGTGATCATCAGT---CAGGAGGGG---GACAAAGTGGTGATCAGGACTCAAAGC---------ACATTCAAAAACACGGAGATTAGTTTCCATCTGGGAGAAGAGTTTGATGAAACAACTGCAGATGACAGAAAC---TGTAAGTCTGTTATAACTCTGGATGGAGACAAACTCGTTCATGTACAGAAATGGGATGGCAAAGAAACAAATTTTGTAAGAGAAATTAAGGATGGCAAAATGGTCATGACTCTTACTTTTGG…
	MACACA_FASCICULARIS ATGGTGGAGGCTTTCTGTGCTACCTGGAAGCTGACCGACAGTCAGAACTTTGATGAGTACATGAAGGCTCTAGGCGTGGGCTTTGCCACTAGGCAGGTGGGAAATGTGACCAAACCAACAGTAATTATCAGT---CAGGAAGGA---GACAAAGTGGTCATCAGGACTCTCAGC---------ACATTCAAGAACACGGAGATTAGTTTCCACCTGGGAGAAGAGTTTGATGAAACCACTGCAGATGATAGAAAC---TGTAAGTCTGTTGTTAGCCTGGATGGAGACAAACTTGTTCATGTACAGAAATGGGATGGCAAAGAAACAAATTTTGTAAGAGAAATTAAGGATGGCAAAATGGTTATGGTAAGTAATTTTA…
	MACACA_MULATTA ATGGTGGAGGCTTTCTGTGCTACCTGGAAGCTGACCGACAGTCAGAACTTTGATGAGTACATGAAGGCTCTAGGCGTGGGCTTTGCCACTAGGCAGGTGGGAAATGTGACCAAACCAACAGTAATTATCAGT---CAGGAAGGA---GACAAAGTGGTCATCAGGACTCTCAGC---------ACATTCAAGAACACGGAGATTAGTTTCCACCTGGGAGAAGAGTTTGATGAAACCACTGCAGATGATAGAAAC---TGTAAGTCTGTTGTTAGCCTGGATGGAGACAAACTTGTTCATGTACAGAAATGGGATGGCAAAGAAACAAATTTTGTAAGAGAAATTAAGGATGGCAAAATGGTTATGACCCTTACTTTTGGTGAT…
	MACROPUS_EUGENII ATGGCAGATGCTTTCGTCGGCACCTGGAAGCTGATTGACAGCAAGAACTTCGATGACTACATGAAATCCATCGGGGTTGGCTTTGCCACAAGGCAGGTGGGCAACATGACCAAGCCCACCACCATCATCCAG---ATCAGTGGG---GACACCATCACTCTCAAGACTCAGAGC---------ACTTTCAAGAACACTGAGATCTCCTTCAAGCTAGGAGTAGAATTTGATGAGACAACAGCTGATGACAGGAAG---GTCAAGTCTCTCGTCACACTGGATGGAGGTAAACTTGTCCACGTCCAGAAGTGGGACGGACAGGAGACCACACTCGTTCGGGAGCTCCAGGATGGCAAGCTCATTCTGACACTAACCCATGGCA…
	MAYLANDIA_ZEBRA ATGGTTGAGGCTTTCTGCGCTACATGGAAACTGGTCGACAGCCAGAACTTTGATGACTACATGAAGGCACTCGGCGTTGGCTTTGCCACGAGACAAGTGGGTAATGTCACCAAACCAACTGTAGTGATCAGC---CAGGATGGA---GACAAGGTGGTGGTGAAAACTCAGAGC---------ACCTTCAGGAACACTGAGTTCTCTGCCAAGCTGGGAGAGGAGTTTGATGAGACCACGCCTGATGACCGGCAT---GTCAAATCGACCTTCTCCATGGATGGAGATAAATTTGTGCATGTGCAGAAGTGGGATGGCAAAGAGACCAAGTTTGTCAGAGAAATCAAGGATGGGAAGATGGTGATGACGTTAACCTTTGAAGG…
	MAYLANDIA_ZEBRA_1 ATGGTTGAGGCTTTCTGCGCTACATGGAAACTGGTCGACAGCCAGAACTTTGATGACTACATGAAGGCACTCGGCGTTGGCTTTGCCACGAGACAAGTGGGTAATGTCACCAAACCAACTGTAGTGATCAGC---CAGGATGGA---GACAAGGTGGTGGTGAAAACTCAGAGC---------ACCTTCAGGAACACTGAGTTCTCTGCCAAGCTGGGAGAGGAGTTTGATGAGACCACGCCTGATGACCGGCAT---GTCAAATCGACCTTCTCCATGGATGGAGATAAATTTGTGCATGTGCAGAAGTGGGATGGCAAAGAGACCAAGTTTGTCAGAGAAATCAAGGATGGGAAGATGGTGATGACGTTAACCTTTGAA…
	MAYLANDIA_ZEBRA2 ATGGTTGAGGCTTTCTGCGCTACATGGAAACTGGTCGACAGCCAGAACTTTGATGACTACATGAAGGCACTCGGCGTTGGCTTTGCCACGAGACAAGTGGGTAATGTCACCAAACCAACTGTAGTGATCAGC---CAGGATGGA---GACAAGGTGGTGGTGAAAACTCAGAGC---------ACCTTCAGGAACACTGAGTTCTCTGCCAAGCTGGGAGAGGAGTTTGATGAGACCACGCCTGATGACCGGCAT---GTCAAATCGACCTTCTCCATGGATGGAGATAAATTTGTGCATGTGCAGAAGTGGGATGGCAAAGAGACCAAGTTTGTCAGAGAAATCAAGGATGGGAAGATGGTGATGACGTTAACCTTTGAAG…
	MELEAGRIS_GALLOPAVO ---------------------------------------------------------------------------GTGGGGTTTGCGATGCGGCAGGTGGGGAACGTGACTAAGCCCACGGTGATCATCAGC---AGCGAGGGG---GACAAAGTCGTGATCAGGACTCAGAGC---------ACTTTCAAAAACACAGAAATCAGCTTTAAACTGGGCGAGGAATTTGATGAAACTACCCCCGACGACAGAAAC---TGCAAATCAGTTGTGACCCTGGATGGAGACAAGCTAGTGCATGTACAGAAATGGGATGGCAAAGAGACAAACTTTGTAAGAGAAATAAAGGATGGCAGAATGGTAATGACTCTTACCTTTG…
	MELOPSITTACUS_UNDULATUS ATGGCAGAGGCTTTCTGCGGCACCTGGAAGCTGGTGGACAGCCAGAACTTCGATGAGTACATGAAGGCGCTGGGAGTGGGTTTTGCAACACGGCAAGTGGGGAACGTGACTAAACCCACTGTGATTATCAGC---ACCGAGGGG---GACAAAGTAGTGATCAGGACTCAAAGC---------ACTTTCAAAAACACAGAAATCATCTTTAAACTTGGAGAGGAATTTGATGAAACTACCCCCGATGACAGAAAC---TGCAAATCAGTTGTGACCCTGGATGGCAACAAGCTAGTGCATGTACAGAAGTGGGATGGCAAAGAGACAAACTTTGTGAGAGAAATCAAGGATGGCAAAATGGTAATGACTCTCACT…
	MEROPS_NUBICUS ---GTCGAGGCTTTCTGCGCCACCTGGAAGCTGGTGGACAGCCACAACTTCGACGAGTACATGAAGGCGCTGGGAGTGGGATTTGCAACACGGCAGGTGGGGAATGTGACTAAACCCACCGTGATTATCAGC---ACAGAGGGG---GACAAAGTAGTGATCAGGACTCAAAGC---------ACTTTCAAAAACACAGAAATCAGCTTTAAGCTCGGAGAGGAATTTGATGAAACTACCCCCGATGACAGAAAC---TGCAAATCAGTTGTGACCCTGGATGGAGACAAACTAGTGCACGTACAGAAGTGGGATGGCAAAGAGACAAACTTTGTGAGGGAAATAAAGGATGGCAAAATGGTAATGACTCTCACTTTTGGTGAT…
	MESITORNIS_UNICOLOR ATGGTCGAGGCTTTCTGCGCCACCTGGAAGCTGGTGGACAGCCACAACTTCGACGAGTACATGAAGGCTCTGGGAGTGGGGTTTGCAACACGGCAGGTGGGGAATGTGACTAAACCCACTGTGATTATCAGC---AGCGAGGGG---GACAAAGTAGTAATCAGGACTCAGAGC---------ACTTTCAAAAACACGGAAATCAGCTTTAAACTCGGAGAGGAATTTGATGAAACTACCCCCGATGACAGAAAC---TGCAAATCAGTTGTGACCCTGGATGGAGACAAGCTAATGCATGTACAGAAGTGGGATGGTAAAGAGACAAACTTTGTGAGAGAAATAAAGGATGGCAAAATGGTAATGACTCTCACCTTTG…
	MESOCRICETUS_AURATUS ATGGTGGATGCCTTCTGTGCCACCTGGAAGCTGACGGACAGTCAGAATTTTGATGAGTACATGAAAGCTCTGGGTGTGGGCTTTGCCACTAGGCAAGTAGGAAATGTGACCAAGCCAACGGTGATAATCAGC---CAGGAAGGT---GGCAAAGTGGTGATCAGGACCCAGTGC---------ACATTCAAGAACACAGAGATCAGCTTCCAGCTGGGCGAAGAGTTTGAGGAAACCAGCATAGATGACAGGAAC---TGTAAGTCTGTTGTTCGGCTGGATGGAGCCAAACTTATTCATGTCCAGAAATGGGATGGCAAAGAAACAGATTGTGTAAGAGAAATTAAAGATGGCAAAATGGTTGTGACTCTTACCTTT…
	MESOCRICETUS_AURATUS_1 ATGGTGGACGCCTTTGTCGGCACCTGGAAGCTAGTGGACAGCAAGAATTTTGATGACTACATGAAGTCACTCGGTGTGGGCTTTGCCACCAGACAGGTGGCTAGCATGACCAAGCCTACCACGATCATCGAG---AAGAACGGG---GATAATATAGTCATAAAGACACACAGC---------ACCTTCAAGAACACAGAGATCAGCTTCCAGCTGGGAGTGCAGTTTGATGAGGTAACGGCAGACGACAGGAAG---GTCAAGTCGATCGTGACACTGGATGGAGGCAAACTTGTCCATGTGCAGAAGTGGGATGGCCAGGAGACTACGCTGACAAGGGAGCTATGCGATGGGAAACTCATCCTGACACTCACCC…
	MICROCEBUS_MURINUS ATGGTGGACGCCTTCCTGGGCACCTGGAAACTAGTGGACAGCAAGAATTTCGATGACTACATGAAGTCAATCGGGGTGGGTTTTGCTACCAGACAGGTGGCCAACATGACCAAGCCTACCACAATCATCGAA---AAGAATGGG---GACACTATCATCCTAAAGACACAGAGC---------ACCTTCAAGAACACAGAGATCAGCTTTAAGCTAGGGGTGGAGTTCGACGAGACAACAGCAGATGACAGGAAG---GTCAAGTCCACTGTGACACTGGATGGAGGCAAACTTGTTCACGTGCAGAAGTGGAATGGGCAAGAGACAACACTTGTGCGGGAGCTAAGTGATGGGAAACTTATCCTGACGCTCACCCACGG…
	MICROTUS_OCHROGASTER ATGGTGGATGCTTTCTGTGCCACCTGGAAGCTGACAGACAGTCAGAATTTTGATGAATACATGAAGGCTTTGGGTGTGGGCTTTGCCACCAGGCAAGTGGGAAATGTGACCAAACCAACGGTGATAATCAGT---CAGGAAGGA---GGCAAAGTGGTGATCAGGACCCAGTGC---------TCCTTCAAGAACACAGAGATCAGTTTCCAGCTGGGAGAAGAATTTGAGGAAACCAGCATAGATGACAGGAAC---TGTAAGTCTGTTGTTCGGCTGGATGGAGACAAACTTATCCATGTTCAGAAATGGGACGGCAAAGAAACAGACTGTGTAAGAGAAATTAAGGATGGCAAAATGGTTGTGACTCTTACCTTT…
	MICROTUS_OCHROGASTER_1 ATGGCGGACGCCTTTGTCGGCACCTGGAAGCTAGTGGACAGCAAGAATTTTGATGACTTCATGAAGTCACTCGGTGTGGGCTTTGCCACCAGACAGGTGGCTAACATGACCAAGCCTACCACAATCATCGAG---AAGAATGGG---GACACTTTGGTCATAAAGACACACAGC---------ACCTTCAAGAACACAGAGATCAGCTTCCAGCTAGGAGTGGAGTTCGATGAGGTGACGGCAGACGACAGGAAG---GTCAAGTCAATCGTGACATTGGATGGAGGCAAACTTGTCCATGTGCAGAAGTGGGACGGGCAGGAGTCTACGCTTGTAAGGGAGCTATGTGACGGCAAACTCATCCTGACACTCACCC…
	MONODELPHIS_DOMESTICA ATGGTGGAGGCTTTCTGTGCTACCTGGAAGCTGACCGACAGCCATAACTTCGATGAATACATGAAGGCATTAGGAGTGGGCTTTGCCACGAGGCAGGTGGGGAATGTGACTAAACCAACAGTGATAATCAGT---CAAGAAGGG---GACAAAGTGGTGATCAGGACCCAGAGC---------ACCTTCAAGAATACGGAAATCAGCTTCCACTTGGGAGAAGAATTTGATGAAACTACTCCAGATGATAGGAAC---TGCAAATCTGTTGTGAGCCTGGATGGTGACAAGCTAGTTCATGTTCAAAAATGGGATGGCAAAGAGACGAACTTTGTAAGAGAAATCAAGGATGGCAAAATGGTCATGACTCTTACCTT…
	MUS_MUSCULUS ATGGTAGATGCTTTCTGCGCAACCTGGAAGCTGACAGACAGTCAGAATTTTGATGAGTACATGAAAGCTCTGGGCGTGGGCTTTGCCACTAGGCAAGTGGGAAACGTGACCAAACCAACTGTGATTATCAGT---CAGGAAGGT---GGCAAAGTGGTGATCCGGACACAATGC---------ACATTCAAGAACACAGAGATCAATTTCCAGCTGGGAGAAGAGTTTGAAGAAACCAGCATAGATGACAGAAAC---TGTAAGTCTGTGGTTCGGTTGGATGGAGACAAGCTCATTCATGTGCAGAAGTGGGATGGCAAAGAAACAAATTGTACCAGAGAAATTAAGGATGGCAAGATGGTCGTGGTACTTATTTTCATCCTAGT…
	MUSTELA_PUTORIUS_FURO ATGGTGGAGGCTTTCTGTGCTACCTGGAAGCTGACGGACAGCCAGAACTTTGATGAGTACATGAAGGCTCTAGGTGTGGGCTTTGCCACTAGGCAGGTGGGAAATGTGACTAAACCAACAGTGATCATCAGT---CAGGAGGCA---GACAAAGTGGTGATCAGGACTCAAAGC---------ACATTCAAGAACACAGAGATTAGTTTCCATCTGGGAGAAGAGTTTGACGAAACCACTGCAGATGACAGAAAC---TGTAAGTCTGTTGTTAGCCTGGATGGGGACAAACTTGTTCACGTACAGAAATGGGATGGCAAAGAAACAAATTTTGTTAGAGAAATTAAGGACGGCAAAATGGTTATGACTCTGACTTT…
	MYOTIS_BRANDTII ATGGCGGACGCCTTCGCAGGCACCTGGAAGCTGGTGGACAGCAAGAACTTCGATGACTACATGAAGTCCATCGGTGTGGGTTTTGCTACCAGGCAGGTGGCCAGTATGACCAAGCCTACCACAATCATCGAA---ATAAATGGG---GACACGATCATCCTAAAAACACAAAGC---------ACCTTCAAGAACACAGAGATCAGCTTCAAGCTAGGGGTGGAGTTTGACGAGACAACGGCAGATGACAGGAAG---GTCAAGTCCACCGTGACGCTGGATGGAGGCAAACTTGTCCATGTGCAGAAATGGGACGGGCAAGAAACAAAACTTGTGCGGGAGCTCGTGGATGGCAAACTCATCCTGACACTCACCCACAACAA…
	MYOTIS_BRANDTII_1 ATGGTGGAGGCTTTCTGTGCTACCTGGAAGCTGACGGACAGCCAGAACTTTGATGAGTACATGAAGGCTCTAGGTGTGGGCTTTGCCACTCGGCAGGTGGGAAATGTGACAAAACCCACAGTAATCATCAGT---CAGGAGGGG---GGCAAGGTGGTGATCCGGACTCAAAGC---------ACATTCAAGAACACGGAGATTAGTTTCCACCTGGGAGAAGAGTTTGATGAAACCACTGCAGACGACAGAAAC---TGTAAGTCTGTTGTTAGCCTGGATGGAGACAAACTCGTTCACGTACAGAAATGGGATGGCAAAGAAACAAATTTTGTAAGAGAAATCAAGGATGGCAAAATGGTTATGACTCTTACTTTTGGT…
	MYOTIS_DAVIDII ATGGCGGACGCCTTCGCAGGCACCTGGAAGCTGGTGGACAGCAAGAATTTCGATGACTACATGAAGTCCATCGGTGTGGGTTTTGCTACCAGGCAGGTGGCCAGTATGACCAAGCCTACCACAATCATCGAA---ATAAATGGG---GACATGATCACCCTAAAAACACAAAGC---------ACCTTCAAGAACACAGAGATCAGCTTCAAGCTGGGGGTGGAGTTTGATGAGACAACGGCAGATGACAGGAAG---GTCAAGTCCACTGTGACGCTGGATGGAGGCAAACTTGTCCACGTGCAGAAATGGGACGGGCAAGAAACAAAACTTGTGCGGGAGCTCGTGGATGGCAAACTCATCCTGACGCTCACCCACGGCAAT…
	MYOTIS_LUCIFUGUS ATGGTGGAGGCTTTCTGTGCTACCTGGAAGCTGACGGACAGCCAGAACTTTGATGAGTACATGAAGGCTCTTGGTGTGGGCTTTGCCACTCGGCAGGTGGGCAATGTGACAAAACCCACAGTAATCATCAGT---CAGGAGGGG---GGCAAGGTGGTGATCCGGACTCAAAGC---------ACATTCAAGAACACGGAGATTAGTTTCCACCTAGGAGAAGAGTTTGATGAAACCACTGCAGACGACAGAAAC---TGTAAGTCTGTTGTTAGCCTGGATGGAGACAAACTTGTTCATGTACAGAAATGGGATGGCAAAGAAACAAATTTTGTAAGAGAAATCAAGGATGGCAAAATGGTTATGACTCTTACTTTTGGTG…
	NANNOSPALAX_GALILI ATGGTGGATGCTTTCTGTGCAACCTGGAAGCTGAGCGACAGTCAGAATTTTGATGAGTACATGAAGGTTTTGGGTGTGGGCTTTGCCACTAGGCAAGTGGGGAATGTGACCAAACCAACAGTGATTATCAGT---CAGGAAGGA---GGCAAAGTGGTGATCAGGACGCAATGC---------ACATTCAAGAATACAGAGATCAGTTTCCAGCTGGGAGAAGAGTTTGAGGAAACCAGTATAGATGACAGAAAC---TGTAAGTCGGTCATTAAGCTGGATGGAGACAAACTCATTCATGTACAGAAATGGGATGGCAAAGAAACACATTGTATAAGAGAAATTAAGGATGGCAAAATGATTGTGACTCTTACCTTTGG…
	NANNOSPALAX_GALILI_1 ATGGTGGACGCCTTCGTCGGGACCTGGAAGCTGGTGGACAGCAAGAATTTCGATGACTACATGAAATCACTCGGTGTGGGCTTTGCCACCAGGCAGGTGGCTAGCATGACCAAGCCTACCACAATCATCGAG---AAGAACGGG---GATACTATCGTCATAAAAACACACAGC---------ACCTTCAAGAACACAGAGATCAGCTTTCATCTGGGGGTGGAGTTTGATGAGACGACAGCAGATGACAGGAAG---GTCAAGTCCCTTGTGACACTGGATGGAGGAAAACTTGTTCATGTGCAGAAGTGGGATGGGCAGGAGACAACACTTACACGGGAGCTGAGCGATGGCAAACTCATCCTGACACTCACCCAT…
	NEOLAMPROLOGUS_BRICHARDI ATGGTTGAGGCTTTCTGCGCTACGTGGAAACTGGTCGACAGCCAGAACTTTGATGACTACATGAAGGCACTCGGCGTTGGCTTTGCCACAAGACAAGTGGGTAATGTCACCAAACCAACTGTAGTGATCAGC---CAGGATGGA---GACAAGGTGGTGGTGAAAACTCAGAGC---------ACCTTCAGGAACACTGAGCTCTCTGCCAAGCTGGGAGAGGAGTTTGATGAGACCACGCCTGATGACCGGCAT---GTCAAATCGACCTTCTCCATGGATGGAGATAAATTTGTGCATGTGCAGAAGTGGGATGGCAAAGAGACCAAGTTTGTCAGAGAAATCAAGGATGGGAAGATGGTGATGACGTTAAC…
	NOMASCUS_LEUCOGENYS ATGGTGGAGGCTTTCTGTGCTACCTGGAAGCTGACTGACAGTCAGAACTTTGATGAGTACATGAAGGCTCTAGGCGTGGGCTTTGCCACTAGGCAGGTGGGAAATGTGACCAAACCAACAGTAATTATCAGT---CAAGAAGGA---GACAAAGTGGTCATCAGGACTCTCAGC---------ACATTCAAGAACACGGAGATTAGTTTCCACCTGGGAGAAGAGTTTGATGAAACCACTGCAGATGATAGAAAC---TGTAAGTCTGTTGTTAGCCTGGATGGAGACAAACTTGTTCACATACAGAAATGGGATGGCAAAGAAACAAATTTTGTAAGAGAAATTAAGGATGGCAAAATGGTTATGACCCTTACTTTTG…
	NOTOTHENIA_CORIICEPS ATGGTCGACGCCTTCTGTGCCACTTGGAAACTGGTCGACAGTGAGAACTTTGATGAGTACATGAAAGCCCTCGGTGTTGGCTTTGCCACCCGTCAGGTTGGAAATGTCACCAAGCCGACTGTGATCATCAGC---CAGGAGGGA---GACAAGGTGGTGGTCCGCACCCAGAGC---------ACCTTCAAAAACACAGAGATCTCCTTCAAGCTGGGAGAGGAGTTCGACGAGACCACCGCCGACGACAGGAAC---TGCAAGTCCACCGTGACCATGGACGGAGACAAGCTGGTCCACGTCCAGAAGTGGGACGGCAAAGAGACCAAGTTCGTCAGAGAAATCAAGGACGGAAAGCTGGTCATGAATCTGACCTTC…
	NOTOTHENIA_CORIICEPS_A ATGGTTGATGCTTTCTGCGGGACATGGAAACTGGTGGACAGCCAGAACTTTGATGAATACATGAAGGCACTTGGTGTTGGTTTTGCCACCAGACAAGTGGGCAATGTCACCAAACCCACTGTGGTGATCGAA---CAGGATGGG---GACAAAGTGGTGTTGAAAACTCAGAGC---------ACCTTCAGGAACACTGAGGTCTCCGCCAAACTTGGAGAGGAGTTTGATGAGACCACACCTGATGACCGACAT---GTCAAATCTACCTTTTCCATGGAAGGAGACACATTTGTGCAAGTGCAAAAGTGGGACGGCAAGGAGACTAAATTTGTCAGAGAAATGAAGGATGGGAAGCTGGTGGCGACTGTGACTT…
	OCHOTONA_PRINCEPS ATGGTGGAGGCTTTCTGTGCTACTTGGAAGCTGGTTGACAGTCAGAATTTTGATGAGTACATGAAGGCTCTCGGTGTGGGCTTTGCCACTAGGCAGGTGGGAAATGTGACCAAACCAACAGTGATTATCAGT---CAGGAAGGA---GACAAAGTGGTGATCCGGACTCAAAGC---------ACTTTCAAGAACACGGAGATTAGCTTTCGTCTGGGTCAAGAGTTTGATGAACTCAGTGTAGATGACAGAAAC---TGTAAGTCTGTCATTAGCCTGAATGGAGACAAACTTGTTCATGTACAGAAATGGGATGGTAAACAAACAGTTTTTGTGAGAGAAATTAAAGATGGCAAGATGATTGTGACTCTTACTTTTGGT…
	OCHOTONA_PRINCEPS_1 ATGGTGGACGCCTTCCTGGCCACCTGGAAGCTAGTAGAAAGCAAGAATTTCGATGACTACATGAAGTCACTCGGTGTGGGTTCTGCTGCCAGGCAAGTGCCCAATATGACCAAGTCCACCACAATCATCGAG---AAGAAAGGC---GACACTATTGTCCTAAAAACACAGAGC---------ACCTTCAAGAACACAGACATCCGCTTCAAGCTGGGGGTGGAGTTCGATGAGACCACAGCAAATGACAGGAAG---GTCAAGTCCATTGTGACACTGGATGGTGACAAGCTTGTCCATGTGCAGAAGTGGGATGGACAGGAGACGACATTAGTGCGGGAACTAAGTGACGGCAAACTCTTCCTGACGCTCACCCACT…
	OCTODON_DEGUS ATGGTGGAGGCTTTCTGTGCTGTCTGGAAGCTGACCGACAGTCAGAACTTCGACGAGTACATGAAGGCCCTAGGTGTGGGCTTCGCCACGAGGCAGGTGGGCAACGTGACCAAGCCCACGGTGATCATCAGT---CAGGAGGCG---GGCAGGGTGGTGATCAGGACCCAGTGC---------ACGTTCAAGAACACGGAGATCAGCTTCCAGCTGGGGGAGGAGTTC---GAGATCAGCGCGGACGACAGAAAG---TGCAAGTCTGTTGTTAGCCTGGATGGAGACAAACTCGTGCACATACAGAAATGGGACGGCAAGGAAACCAAGTTTGTGAGAGAAATTAAGGATGGCAAAATGGTCATGACTCTTACCTTTGGGGACG…
	OCTODON_DEGUS_1 ATGGTGGAAGCCTTCCTGGGGACCTGGAAGCTAGTGGACAGCAAGAATTTTGATGACTATATGAAGTCACTCGGTGTGGGCTTTGCTACCAGGCAGGTGGCCTGCATGACCAAGCCTACCACAATCATCGAA---AAGAATGGT---AACACTATCATCATAAAAACACACAGC---------ACCTTCAAGAACACAGAGATCAACTTTGACCTTGGGGTGGAGTTTGATGAGAAGACAGCTGATGACAGGAAC---GTCAAGTCCATTGTGACACTGGATGGAGGAAAACTTATCCATGTGCAGAAGTGGGACGGGCAAGAGTCAACACTTGTGCGGGAGCTAGTCGATGGGAAGCTCATCCTGACCCTCACCCATGGCAG…
	OCTODON_DEGUS_2 ATGGTGGAGGCTTTCTGTGCTGTCTGGAAGCTGACCGACAGTCAGAACTTCGACGAGTACATGAAGGCCCTAGGTGTGGGCTTCGCCACGAGGCAGGTGGGCAACGTGACCAAGCCCACGGTGATCATCAGT---CAGGAGGCG---GGCAGGGTGGTGATCAGGACCCAGTGC---------ACGTTCAAGAACACGGAGATCAGCTTCCAGCTGGGGGAGGAGTTC---GAGATCAGCGCGGACGACAGAAAG---TGCAAGTCTGTTGTTAGCCTGGATGGAGACAAACTCGTGCACATACAGAAATGGGACGGCAAGGAAACCAAGTTTGTGAGAGAAATTAAGGATGGCAAAATGGTCATGACTCTTACCTTTGGGGA…
	ODOBENUS_ROSMARUS_DIVERGENS ATGGTGGAGGCTTTCTGTGCTACCTGGAAGCTGACGGACAGCCAGAACTTTGATGAGTACATGAAGGCTCTAGGTGTGGGCTTTGCCACTAGGCAGGTGGGAAACGTGACTAAACCAACAGTGATCATCAGT---CAGGATGGG---GACAAAGTGGTGATCAGGACTCAAAGC---------ACATTTAAGAACACAGAGATTCGTTTCCATCTGGGAGAAGAGTTTGACGAAACCACTGCAGACGACAGAAAC---TGTAAGTCTGTTGTTAGCCTGGATGGGGACAAACTTGTTCATGTACAGAAATGGGATGGCAAAGAAACAAATTTTGTAAGAGAAATTAAGGATGGCAAAATGGCTATGACTCT…
	OIKOPLEURA_DIOICA ATG------GCTCTTGCTGGCAAATGGAAGCTTGACAAAAATGAGAACTTTGACGAATACATGAAAAAAGTCGGAGTTGGCTGGGTTCTGCGAAAGGCTGGAGCGACTGTCAGTTCTACAACTGAAATTACC---CAGGAAGGC---AACGGAATTCGAGTGAACACTCAATCC---------ACCGTCAAGTCCGCCAACGTCCTCTTCGTCCCCGGCGTCGAGCAGGACGTCACCACCATGGATGGACGCAAA---GTCAAGTCCACCTTGAATGGCGATATGAATAGCTTCATCATCGTCGAAAAGTGGGACGGCCGTGAGACCACTCTTAAGTGGGAGCTTGTCGGCGAAGAGGTCCACCTCACTCTCACCTGCGAC…
	ONCORHYNCHUS_MYKISS ATGGCTGAGGCATTCGCAGGCACATGGAACCTGAAGGACAGCAAGAACTTTGACGAATACATGAAGGCTCTGGGTGTGGGCTTTGCAACACGCCAGGTTGGCGGTATGACCAAGCCCACCACCATCATCGAG---GTAGCTGGA---GACACAGTCACTCTGAAGACACAGAGC---------ACCTTCAAGAACACCGAGATCTCCTTCAAACTAGGAGCGGAGTTCGACGAGACCACCGCCGATGACAGGAAA---GTCAAGTCCCTAATAACGATAGACGGTGGTAAGATGGTTCACGTGCAGAAGTGGGATGGCAAGGAGACCACTCTGGTCCGTGAAGTCAGCGGCAACGCCCTCGAACTGACTCTGACTCTGG…
	ONCORHYNCHUS_MYKISS_A ATGGTTGATGCCTTCTGTGCCACCTGGAAACTGGTCGACAGTGAAAACTTCGATGAGTACATGAAAGCACTTGGTGTTGGTTTTGCAACAAGGCAGGTCGGAAATGTGACCAAACCAACGGTTATCATCTCA---AAAGAGGGG---GACAAAGTGGTCGTAAAAACCCAGAGT---------ACTTTCAAGAATACTGAAATATCATTCAACCTGGGGGAGGAGTTTGACGAAGTCACTGCCGATGACAGAAAC---TGTAAATCCACTGTGAACTTGGATGGCGATAAGCTTGCGCACGTTCAGAAGTGGGACGGCAAGGAGACCAAGTTTGTGAGAGAAATCAAGGATGGAAAATTGGTCATGACTCTCACATT…
	ONYCHOSTOMA_MACROLEPIS ATGGTTGACAAATTCGTGGGAACATGGAAGATGACCACCAGTGATAACTTTGACGAGTACATGAAGGCTATAGGTGTGGGTTTCGCTACTCGTCAGGTGGGAAACCGGACCAAGCCCAACTTGGTCGTGTGC---GTGGATGATCAGGGGCTCATATGCATGAAGTCGCAGAGC---------ACCTTCAAAACTACTGAGATCAAATTTAAACTCAATGAGTCATTCGAGGAGATCACCGCGGATGATAGAAAG---ACTACGACTGTTGTGACTCTTGAGAACGGCAAACTTATGCAGAAACAGACCTGGGATGGCAAAGAGTCGACGATAGAGAGGGAGGTGACGGATGGGAAATTAGTAGCTAAATGCACAA…
	ORCINUS_ORCA ATGGTGGAGGCTTTCTGTGCTACGTGGAAGTTGACGGACAGTCAGAATTTTGACGAGTACATGAAGGCTCTAGGTGTGGGCTTTGCCACTAGGCAGGTGGGAAATGTGACTAAACCAACAGTGATCATCAGT---CAGGAGGGG---GACAAAGTGGTGATCAGGACTCAAAGC---------ACATTCAAGAACACGGAGATTAGTTTCCATCTGGGAGAAGAGTTTGATGAAACCACTCCAGATGACAGAAAC---TGTAAGTCTGTTGTTAGCCTGGATGGAGACAAACTTGTCCATGTACAGAAATGGGATGGCAAAGAGACAAATTTTGTAAGAGAGATTAAGAATGGCAAAATGGTCATGACTCTTACTTTTGGCGATGT…
	OREOCHROMIS_NILOTICUS ATGGTTGAGGCTTTCTGCGCTACATGGAAACTGGTCGACAGCCAGAACTTTGATGACTACATGAAGGCACTCGGCGTTGGCTTTGCCACAAGGCAAGTGGGTAATGTCACCAAACCAACTGTGGTGATCAGC---CAGGATGGA---GACAAGGTGGTGGTGAAAACTCAGAGC---------ACCTTCAGGAACACTGAGCTCTCTGCCAAGCTGGGAGAGGAGTTTGATGAGACCACGCCTGATGACCGGCAT---GTCAAATCGACCTTCTCCATGGATGGAGATAAATTTGTGCATGTGCAGAAGTGGGATGGCAAAGAGACCAAGTTTGTCAGAGAAATCAAGGATGGGAAGATGGTGATGACGTTAACCTT…
	OREOCHROMIS_NILOTICUS_2 ATGGTCGACACCTTCTGTGCCACTTGGAAACTGATTGAAAGTGAGAATTTTGATGAGTATATGAAAGGACTTGGTGTTGGCTTTGCCACCAGGCAGGTTGGTAATGTGACTAAGCCAACTGTAATCATCAGC---CAGGAGGGA---GACAAGGTGGTGATCCGCACCCAGAGC---------ACCTTCAAGAACACAGAGATCTCCTTCAAGCTGGGAGAGGAGTTTGATGAAACCACTGCTGATGACAGAAAC---TGCAAATCCACAGTGACTCTGGAGGGGGACAAGCTGGTCCACGTCCAGAAGTGGGACGGCAAAGAGACCAAGTTTGTCAGAGAAATCAAGGACGACAAGCTGGTCATGAATCTGACC…
	ORNITHORHYNCHUS_ANATINUS ATGTGCAGCCGGTTCGTCGGGACCTGGAGGCTCTCCTCCAGCGAGAACTTTGAGGACTACATGAAAGCGCTAGGAGTGGGCTTGGCCACCCGGAAACTGGGCAATCTGGCCAAGCCCAGTGTGACCATCAGC---ATGAAGGGG---GACACGGTAACTCTGAGAACAGACAGC---------ACCTTGAAGAGCACAGAGATTTCTTTCAAGCTGGGCCAGGAGTTTGACGAAACCACCGCAGATAACAGAAAG---ACGAGGAGTGTGGTGACCTTAGACAAGGGAGCCCTGAACCACGTCCAGAAGTGGGACGGCAAGCAGACGACAATAAAGAGAAAACTGGTGGACGGGAAGATGGTGGTGGAGTGCAC…
	ORYCTEROPUS_AFER ATGGTGGACGCTTTTGCAGGCACTTGGAAGCTAGTGGACAGCAAGAATTTCGATGACTATATGAAGTCGATCGGTGTGAGTTTTGCTACCAGGCAGGTAGGTAACATGACCAAGCCTACCACAATCATCAAA---GTGAATGGA---GACCTTATCACTGTCAAGACACAGAGC---------ACCTTCAAGAACACAGAGATCAACTGTAAGCTGGGAGTGGAGTTTGATGAGACAACAGCAGATGACAGGAAG---GTCAAGTCCACTATGACACTGGATGGAGGCAAGCTTGTCCATGTGCAGAAGTGGAACGGGCAAGAGACGACACTTGTGCGGGAACTAAGTGATGGGAAACTTATTCTGACACTTTCCCATGGCA…
	ORYCTEROPUS_AFER_1 ATGGTGGAGGCTTTCTGTGCCACCTGGAAGCTGACAGATAGTCAGAACTTTGATGAGTACATGAAGGCTCTAGGTGTGGGCTTTGCCATTAGGCAGGTGGGGAATGTGACTAAGCCAACCGTGATCATAAGT---CAGGAAGGA---GACAAAGTGGTGATCAGGACTCAAAGC---------ACATTCAAGAACACAGAGATTAGTTTCCATCTGGGAGAAGAGTTTGATGAAACAACTGCAGATGACAGAAAC---TGTAAGTCTGTTGTAACTCTGGATGGCGACAAACTCATTCATGTACAGAAATGGGATGGCAAAGAAACAAATTTTGTGAGAGAAATTAAGGATGGAGTAATGGTTATGACTCTTACTTTTGG…
	ORYCTOLAGUS_CUNICULUS ATGGTGGAGGCTTTCTGTGCTACCTGGAAACTGACCGACAGTCAGAACTTTGATGAGTACATGAAGGCTCTCGGTGTGGGTTTTGCCACTAGGCAGGTGGGAAACGTGACCAAACCAACAGTGATCATCAGT---CAGGAAGGG---GACAAAGTGGTGATCCGGACTCAAAGC---------ACGTTCAAGAATACAGAGATTAGTTTCCGTCTGGGTGAAGAGTTTGATGAAATCAGTGTAGATGACAGAAAC---TGTAAGTCTGTTATCAGCCTGGATGGAGACAAACTTGTTCATGTACAGAAATGGGATGGCAAACAAACAAATTTTGTAAGAGAAATTAAGGATGGCAAAATGATTGTGACTCTTACTTT…
	ORYZIAS_LATIPES ATGGTTGACGCCTTCTGTGCCACCTGGAAGCTGGTTGACAGCGAAAACTTTGATGAGTACATGAAAGCGCTGGGCGTGGGCTTTGCCACCAGGCAGGTTGGTAACGTGACCAAGCCGACTGTGACCATCAGC---CATGAAGGA---GATAAAGTGGTGATCCGCACCCAGAGC---------ACCTTCAAAAACACGGAGATCTCCTTTAAACTTGGAGAGGAGTTTGACGAAACCACCGTGGATGACAGGAAC---TGCAAATCCACTGTGACTCTGGACGGAGACAAGTTGGTTCACGTCCAAAAGTGGGACGGGAAGGAGACCAAGCACGTCAGAGAAATCAAGGACGGCAAACTGATCATGAATTTGACATTTGGAGA…
	ORYZIAS_LATIPES_B ATGGTGGATTCTTTCTGCGCTACGTGGAAGCTGGTGGACAGCCAGAACTTTGATGAATATATGAAAGCACTTGGTGTTGGTTTTGCCACAAGACAAGTGGGCAACGTCACCAAACCCACAATAGTGATCAGC---CAGGATGGA---GATAAGGTGGTGGTGAAGACCCAGAGC---------ACCTTCAGAAACACCGAGCTGTCTGCCAAACTGGGAGAGGAGTTTGATGAGACAACACCTGATGACCGTCAT---GTTAAATCCACTTTCACCATGGATGGAGACAAATTTGTGCACACACAGAAGTGGGATGGCAAGGAGACCACATTTGTGAGAGAAATAAAAGATGGGAAGATGGTGATGACATTAAACTTTGAT…
	OSMERUS_MORDAX ATGGTCGATACCTTCTGTGCCACCTGGAAACTGGTCGACAGTGAAAACTTCGACGAATACATGAAAGCACTTGGTGTTGGTTTCGCGACGAGGCAGGTTGGCAACGTAACCAAGCCAACGGTCGTCATCGCC---AAGGAGGGT---GATAAGGTTGTCATCAAGACCCAGAGC---------ACCTTCAAAAACACCGAGATCTCTTTCAAACTGGGCGAGGAGTTCGATGAGAGCACCGCAGATGACAGGAAC---TGCAAATCCACCGTTACCATGGATGGCGACAAGCTCGTGTACGTGCAGAAGTGGGACGGAAAAGAGACGACGTTTGTCAGGGAACTGAAGGACGGAAAGCTGGTCATGAACCTGAAGTTTGAAGAC…
	OSMERUS_MORDAX_A ATGGTCGATGCATTCTGCGCCACATGGAAGCTGATTGACAGTCAGAACTTCGATGAATACATGAAGGCACTTGGTGTTGGTTTTGCTACAAGGCAAGTGGGCAATGTCACCAAACCCACCATTGTCGTAAGT---CAAGAAGGA---GGCAAAGTGGTGGTGAAGACGCTGAGT---------ACTTTCAAGAACACTGAGATTTCCTTCAAACTGGGAGAGGAGTTTGACGAAACGACTGCAGACGACCGTAAT---GTCAAATCCACTGTTACCATGGAAGGAGACAAGCTGGTGCACGTACAGAAGTGGGGTGGCAAGGAGACAAAGTTTGTCCGTGAGATCAAGGATGGGAAACTGGTCATGACCTTAACCTTTGAAG…
	OTOLEMUR_GARNETTII ATGGTGGAGGCTTTCTGTGCTACCTGGAAGCTGACGGACAGCCAGAACTTTGATGAGTACATGAAGGCTCTAGGTGTGGGCTTTGCCACCAGGCAGGTGGGAAATGTGACCAAACCAACAGTGATCATCAGT---CAGGAAGGC---GACAAAGTGGTGATCAGGACTCAAAGC---------ACATTCAAGAACACAGAGATTAGTTTCCATCTGGGAGAAGAGTTTGATGAAACCACCGCAGACGACAGAAAC---TGTAAGTCTGTTGTTAGCCTGGATGGAGACAAACTTGTTCATGTACAGAAATGGGATGGCAAAGAAACAAATTTTGTAAGAGAAATTAAGGACGGCAAAATGGTTATGACTCTTACTTTTGG…
	OVIS_ARIES ATGGTGGAGGCTTTCTGTGCTACCTGGAAGCTGACGGAGAGTCAGAACTTTGATGAGTACATGAAGGCGCTTGGTGTGGGCTTTGCCACTAGGCAGGTGGGCAATGTGACTAAACCAACAGTGATCATCAGT---CAGGAGGGG---GACAGAGTGGTGATCAGGACTCAAAGC---------ACATTCAAGAACACAGAGATTAGTTTCCACCTGGGAGAAGAGTTTGATGAAACCACCGCTGATGACAGAAAC---TGTAAGTCTGTTGTTAGCCTGGATGGAGACAAACTTGTTCATGTACAGAAATGGGATGGCAAAGAAACAAATTTTGTAAGAGAGATTAAGGATGGCAAAATGGTCATGACTCTTACTTTTGGCGATGTGG…
	PAN_PANISCUS ATGGTGGAGGCTTTCTGTGCTACCTGGAAGCTGACCGACAGTCAGAACTTTGATGAGTACATGAAGGCTCTAGGCGTGGGCTTTGCCACTAGGCAGGTGGGAAATGTGACCAAACCAACGGTAATTATCAGT---CAAGAAGGA---GACAAAGTGGTCATCAGGACTCTCAGC---------ACATTCAAGAACACGGAGATTAGTTTCCAGCTGGGAGAAGAGTTTGATGAAACCACTGCAGATGATAGAAAC---TGTAAGTCTGTTGTTAGCCTGGATGGAGACAAACTTGTTCACATACAGAAATGGGATGGCAAAGAAACAAATTTTGTAAGAGAAATTAAGGATGGCAAAATGGTTATGACCCTTACTTTTGGTGATGT…
	PAN_TROGLODYTES ATGGTGGAGGCTTTCTGTGCTACCTGGAAGCTGACCGACAGTCAGAACTTTGATGAGTACATGAAGGCTCTAGGCGTGGGCTTTGCCACTAGGCAGGTGGGAAATGTGACCAAACCAACGGTAATTATCAGT---CAAGAAGGA---GACAAAGTGGTCATCAGGACTCTCAGC---------ACATTCAAGAACACGGAGATTAGTTTCCAGCTGGGAGAAGAGTTTGATGAAACCACTGCAGATGATAGAAAC---TGTAAGTCTGTTGTTAGCCTGGATGGAGACAAACTTGTTCACATACAGAAATGGGATGGCAAAGAAACAAATTTTGTAAGAGAAATTAAGGATGGCAAAATGGTTATGACCCTTACTTTTGGTGA…
	PANTHERA_TIGRIS_ALTAICA ATGGTGGACGCCTTCGTGGGCACCTGGAAGCTAGTGGACAGCAAGAATTTCGATGACTACATGAAGTCGATTGGTGTGGGTTTTGCTACCAGGCAGGTGGCCAACATGACCAAGCCTACCACAATCATCGAA---AGAAATGGG---GACACTGTCACCATAAAAACACATAGC---------ACCTTCAAGAACACGGAGATCAGCTTCCAGCTAGGGGTGGAGTTCGACGAGACAACCGCGGATGACAGGAAG---GTCAAGTCCATCGTGACGCTGGACGGAGGCAAACTTGTTCACCTGCAGAAGTGGAACGGGCAAGAGACAACACTGGTGCGGGAGCTAGTTGATGGGAAACTCATCCTGACACTCACC…
	PANTHOLOPS_HODGSONII ATGGTGGAGGCTTTCTGTGCTACCTGGAAGCTGACGGAGAGTCAGAACTTTGATGAGTACATGAAGGCGCTTGGTGTGGGCTTTGCCACTAGGCAGGTGGGCAATGTGACTAAACCAACAGTGATCATCAGT---CAGGAGGGG---GACAGAGTGGTGATCAGGACTCAAAGC---------ACATTCAAGAACACAGAGATTAGTTTCCACCTGGGAGAAGAGTTTGATGAAACCACTGCAGATGACAGAAAC---TGTAAGTCTGTTGTTAGCCTGGATGGAGACAAACTTGTTCATGTACAGAAATGGGATGGCAAAGAAACAAATTTTGTAAGAGAGATTAAGGATGGCAAAATGGTCATGACTCTTACTTTT…
	PAPIO_ANUBIS ATGGTGGAGGCTTTCTGTGCTACCTGGAAGCTGACCGACAGTCAGAACTTTGATGAGTACATGAAGGCTCTAGGCGTGGGCTTTGCCACTAGGCAGGTGGGAAATGTGACCAAACCAACAGTAATTATCAGT---CAGGAAGGA---GACAAAGTGGTCATCAGGACTCTCAGC---------ACATTCAAGAACACGGAGATTAGTTTCCACCTGGGAGAAGAGTTTGATGAAACCACTGCAGATGATAGAAAC---TGTAAGTCTGTTGTTAGCCTGGATGGAGACAAACTTGTTCATGTACAGAAATGGGATGGCAAAGAAACAAATTTTGTAAGAGAAATTAAGGATGGCAAAATGGTTATGACCCTTACTTTTGGTGATGT…
	PARACHAENICHTHYS_CHARCOTI ATGGTTGAGAAATTTGTTGGAACGTGGAAGATGATTTCCAGCGATAACTTTGATGACTACATGAAAGCAATCGGTGTGGGATTTGCGACCCGGCAGGTGGGGAATCGCACCAAACCCAACTTGGTAGTGAGC---GTGGACGATCAAGGGTTTGTATGCTTGAAGTCTCAGAGC---------ACTTTCAAAACCACTGAGATCAAGTTCAAGCTAAACGAGCCATTTGAAGAGACGACCGCAGACGATAGGAAG---ACCAAGACCGTGGTGACTCTGGAGAACGGGAAACTTGTGCAGAAACAGAGCTGGGATGGCAAAGAGACTCATATCGAGAGGGAGATCGAAGATGGGAAATTGGTAGCGAAATGCA…
	PELODISCUS_SINENSIS ATGGTTGATGCATTCTGTGCTACTTGGAAGCTGACTGACAGCCAGAATTTTGATGAATACATGAAGGCACTGGGAGTGGGGTTTGCCACTCGGCAAGTGGGGAATGTGACTAAACCCACAGTAATAATCAGC---AAAGAAGGG---GACAAAGTAGTGATCAGGACCCAAAGC---------ACTTTCAAGAACACAGAAATCAGCTTCAAATTTGGAGAAGAGTTTGAGGAAACTACCCCAGATGACAGAAAC---TGCAAATCAGTGGTAACCCTGGAGGGAGACAAACTAGTTCATGTCCAGAAATGGGATGGCAAAGAGACAAACTTTGTTAGAGAAATTAAGGATGGCAAAATGGTAATGACTCTCACTTTTG…
	PERCA_FLAVESCENS ATGGTTGAGAAATTTGTCGGGACGTGGAAGATGATTTCCAGCGAGAACTTTGACGACTACATGAAAGCAATTGGTGTGGGATTTGCGACCCGGCAGGTGGGGAATCGGACCAAACCCAATTTGATAGTGACC---GTGGACGATCAAGGGATTGTATGCCTGAAGTCTCAGAGC---------ACCTTCAAAACTACCGAAATCAAATTCAAGCTCAACGAGCCATTTGAGGAGATAACCGCAGACGATAGGAAG---ACAATGACCGTGGTGACTCTGGAGAACGACAAACTTGTGCAGAAACAGAGCTGGGATGGCAAAGAGACGAATATCGAGAGGGAGATCTCAGATGGGAAATTGATAGCGAAATGCATAATGGGAG…
	PEROMYSCUS_MANICULATUS_BAIRDII_1 ATGGTGGAAGCTTTCTGTGCCACCTGGAAGCTGACTGACAGTCAGAATTTTGATGAGTACATGAAGGCTCTGGGTGTGGGCTTTGCCACTAGGCAAGTGGGAAATGTGACCAAACCGACGGTGATAATCAGT---CAGGAGGGT---GGCAAAGTGGTGATCAGGACCCAGTGC---------ACATTCAAGAACACAGAGATCAGTTTCCAGCTGGGGGAAGAGTTTGAGGAAACCAGCATCGATGACAGGAAC---TGTAAGTCTGTTGTTCGGTTGGATGGAGACAAGCTTATTCATGTTCAGAAATGGGATGGCAAAGAAACAGATTGTGTAAGAGAAATCAAGGATGGCAAAATGATTGTG…
	PETROMYZON_MARINUS ATGGCGGAGGCGTACTGCGGCACGTGGAGACTGACGAATAGTGTCAACTTCGACAGCTACATGAAAGCCATAGGAATCTCCTTTGCCGTGAGGAAGATCGGAAACATGACCAAACCCATCCAGGAGATCATT---TCGGATGGA---GAAAACGTGACCATCAAGAACATGAGC---------TCCTTCAAGAACACGGAGGTTGTCTGCAAACTGGGCGAGGAGTTCAAGGAGATGACTGCGGATGGCAGAGAG---GTCCAGTCCGTCATATCCATGCAAGGGGACAAACTTGTGCAAGTACAAAAGTGGGACAACAAGGAGTCCATCTTGACGAGGGAGTTGAAAGATGGAAAGCTGATTTTGACCTGTAGAATTGG…
	PHASIANUS_COLCHICUS ATGGTGGAAGCGTTCGTGGGCACCTGGAAGCTGGTGGACACGGCCAATTTCGATGAGTACATGAAGGCGTTGGGGGTGGGCTTTGCCACCAGGCAGATGGCCGGCCTGACCAAACCCACCACCATCATCGAG---GTGGATGGT---GACAAGGTGACGGTGAAGACCCATAGC---------ACCTTCAAGAACACAGAGATCGGCTTCAAGCTGGGCGAGGAGTTCGATGAGACCACGGCCGACGACAGGCAC---GTCAAGTCCCTGGTCAAGCTAGACGGAGGCAAGCTGGTCCATGTGCAGAAGTGGGATGGGAAGGAGACATCACTAGTGCGGGAGCTGAAGGATGGGAAATTGATTCTGACTCTCACCATGG…
	PHYSETER_CATODON ATGGTGGAGGCTTTCTGTGCTACGTGGAAGCTGACGGACAGTCAGAATTTTGACGAGTACATGAAGGCTCTAGGTGTGGGCTTTGCCACTAGGCAGGTGGGAAATATGACTAAACCAACAGTGATCATCAGT---CAGGAGGGG---GACAAAGTGGTGATCAGGACTCAAAGC---------ACATTCAAGAACACAGAGATTAGTTTCCATCTGGGAGAAGAGTTTGATGAAACCACTCCAGATGACAGAAAC---TGTAAGTCTGTTGTTAGCCTGGATGGAGACAAACTTGTCCATGTACAGAAATGGGATGGCAAAGAGACAAATTTTGTAAGAGAGATTAAGAATGGCAAAATGGTCATGACTCTTACTTTTGGCG…
	PHYSETER_CATODON_1 ATGGTGGACGCCTTCGTGGGCACCTGGAAGTTAGTGGACAGCAAGAATTTCGATGACTACATGAGGTCAATCGGTGTGGGTTTTGCTACCAGGCAGGTGGCCAACATGACCAAGCCTACCACAATCATCGAA---GTGAATGGG---GACACAATCACCATAAAAACACAAAGC---------GCCTTTAAGAACACGGAGATCAGCTTCAAGCTGGGAGTGGAGTTCGATGAGACAACAGCAGATGACAGGAAG---GTCAAGTCCATTGTGACGCTGGATGGAGGCAAACTCGTCCACATGCAGAAGTGGAACGGACAAGAGACAACACTTGTGCGGGAAGTAGTTTCTGGGAAACTCATCCTGACACTCACCCACTG…
	POECILIA_FORMOSA ATGGTCGACGCCTTCTGTGCCACCTGGAAGCTGGTTGAGAGCGAGAACTTCGATGAGTACATGAAAGCACTTGGTGTGGGCTTTGCCACCAGGCAGGTCGGCAACGTGACCAAGCCGACCGTCATCATCAGC---CAGGAGGGA---GACAAGGTGGTGATCCGCACCCAGAGC---------ACCTTCAAAAACACCGAGATCAGCTTCACGCTGGGGGAGGAGTTCGACGAAACCACCGCCGACGACAGAAAC---TGCAAATCCACAGTGACTCTGGATGGGGACAAACTGGTCCACGTCCAGAAGTGGGACGGGAAAGAGACCAAGTTCGTCAGAGAGATCAAAGACGGCAAAATGATCATGAATTTGACCTTTGAAG…
	POECILIA_FORMOSA_1 ATGGTCGAGGCTTTCGTGGGCACGTGGAACCTGAAGGAGAGCGAAAAATTTGATGATTACATGAAAGAGCTGGGTGTGGGCTTTGCAACACGCAAGATAGGCAACATGACTAAACCCACCACAATTATCTCT---GTGGATGGC---GACACGGTGACCGTGAAGACCCAGAGC---------AGTATTAAGAATACGGAGCTTTCCTTTAAGGTCGGAGAGGAGTTTGACGAGACCACCGCAGATGACAGGAAG---GTCAAGTCCCTAGTGACAGTAGAGGACGGCAAGCTGGTACACGTACAGAAGTGGGACGGTAAAGAGACCAGTTTGGTCAGGGAAGTTGACGGAAACAAGCTCACATTGACACTTAAAATCGG…
	POECILIA_RETICULATA ATGGCCGACGCCTTCTGTGCCACCTGGAAACTGGTCGAGAGCGAGAACTTCGATGAGTACATGAAAGCACTTGGTGTGGGCTTTGCCACCAGGCAGGTCGGCAACGTGACCAAGCCGACCGTCATCATCAGC---CAGGAGGGA---GACAAGGTGGTGATCCGCACCCAGAGC---------ACCTTCAAAAACACAGAGATCAGCTTCACGCTGGGGGAGGAGTTCGACGAAACCACCGCCGACGACAGAAAC---TGCAAATCCACAGTGACTCTGGATGGGGACAAACTGGTCCACGTCCAGAAGTGGGACGGCAAAGAGACCAAGTTCGTCAGAGAGATCAAAGACGGCAAAATGATCATGAATTTGACCTTTG…
	POECILIA_RETICULATA_1 ATGGTCGAGGCTTTCGTGGGCACGTGGAACCTGAAGGAGAGCGAGCAATTTGATGAATACATGAAAGAGCTGGGTGTGGGCTTTGCGACGCGCAAGATAGGCAACATGACTAAACCCACCACAATTATCTCT---GTGGATGAC---GACACGGTGACCGTGAAGACCCAGAGC---------AGTATTAAGAACACGGAGCTTTCCTTTAAGATCGGAAAGGAGTTTGACGAGACCACCGCAGATGACAGGAAG---GTCAAGTCCCTAGTGACAGTGGAGGACGGCAAGTTGGTACACGTACAGAAGTGGGACGGTAAAGAGACCAGTTTGGTCAGGGAAGTTGACGGAAACAAGCTCACATTGACACTTAAAAT…
	PONGO_ABELII ATGGTGGAGGCTTTCTGTGCTACCTGGAAGCTGACCGACAGTCAGAACTTTGATGAGTACATGAAGGCTCTAGGCGTGGGCTTTGCCACTAGGCAGGTGGGAAATGTGACCAAACCAACAGTAATTATCAGT---CAAGTAGGA---GACAAAGTGGTCATCAGGACTCTCAGC---------ACATTCAAGAACACGGAGATTAGTTTCCACCTGGGAGAAGAGTTTGATGAAACCACTGCAGACGATAGAAAC---TGTAAGTCTGTTGTTAGCCTGGATGGAGACAAACTTGTTCACATACAGAAATGGGATGGCAAAGAAACAAATTTTGTAAGAGAAATTAAGGATGGCAAAATGGTTATGACCCTTACTTTTGGTGATGT…
	PROCAVIA_CAPENSIS ATGTGCAAGAAATTCCTGGGCACCTGGAAACTTGTCTCCAGTGAGAACTTCGATGGTTACATGAAAGCTCTGGGTGTGGGATTAGCTACTAGGAAACTGGGAAATTTGGCCAAACCCAGAGTGATCATCAGC---AAGAAAGGG---GACATTATAACTATAAGAACGGAAAGT---------ACCTTTAAAAATACAGAGATCTCCTTCAAGCTAGGTCAGGAATTTGAAGAAACCACAGCTGATAACAGGAAA---ACAAAGAGTATTGTAACCTCAGAGAGAGGCTCATTGAATCACGTACAGAAATGGGATGGCAAAGAGACAACGATTAAGAGAAAGGTGGCTGATGGGAAAATGGTAGTGGAATGTATGTTTAAG…
	PSEUDOPODOCES_HUMILIS ATGGTCGAGGCTTTTTGCGCCACCTGGAAGTTGGTAGACAGCCACAACTTCGACGAGTACATGAAGGCACTGGGAGTGGGGTTTGCAACACGGCAGGTGGGGAATGTGACTAAACCCACTGTGATTATCAGC---AGCGAGGGG---GACAAAGTAGTGATCAGAACTCAAAGT---------ACTTTCAAAAACACAGAAATCAGCTTTAAACTCGGAGAGGAATTTGATGAAACTACCCCAGATGATAGAAAC---TGCAAATCAGTTGTGACCCTGGATGGAGAGAAGCTAGTGCACGTACAGAAATGGGACGGCAAAGAGACAAACTTTGTGAGAGAAATAAAGGATGGCAAAATGGTAATG-----------…
	PTEROPUS_VAMPYRUS ---------------------------------ACAGACAGTCAGAACTTTGATGAATACATGAAGGCTCTAGGTGTGGGCTTTGCCACTAGGCAGGTAGGAAATGTGACTAAACCAACAGTGATCATCAGT---CAGGAAGGG---GACAAAGTGGTGATCAGGACTCAAAGC---------ACATTTAAGAACACAGAGATTAGTTTCCATCTGGGAGAAGAATTTGATGAAACTACTGCAGATGATAGAAAC---TGTAAGTCTGTTGTTAGCCTCGATGGAGACAAACTTGTCCATGTGCAGAAATGGGATGGCAAAGAAACAAATTTTGTAAGAGAAATTAAGGATGGCAAAATGGTTATGGTAAGTAATCTCCCT…
	PUNDAMILIA_NYEREREI ATGGTCGACGCCTTCTGTGCCACTTGGAAACTGATTGAAAGTGAGAATTTTGATGAGTATATGAAAGGACTTGGTGTTGGCTTTGCCACCAGGCAGGTTGGTAATGTGACCAAGCCGACTGTAATCATCAGC---CAGGAGGGA---GACAAGGTGGTGATCCGCACCCAGAGC---------ACCTTCAAGAACACAGAGATCTCCTTCAAGCTGGGAGAGGAGTTTGATGAAACCACTGCTGATGACAGGAAC---TGCAAATCCACAGTGACTCTGGAGGGAGACAAGCTGGTCCACGTCCAGAAGTGGGACGGCAAAGAGACCAAGTTTGTCAGAGAAATCAAGGATGACAAGATGGTCATGAATCTGACCTTCG…
	PYTHON_BIVITTATUS ATGGCGGAGGCTTTTGCCGGCGTCTGGAAGCTGGTCGAGAGCGTCAATTTCGACGAGTATATGAAAGCTCTCGAGGTGAACTTTGCCACAAGACAGATTGCCAATTTGACCAAACCCACCACCATTATTGAG---GTGAATGGC---ATCAACGTGACCATCAAAACCCAGAGC---------ACTTTCAAGAACACAGAGATCTCCTGTGTACTGGGAGAAGAATTTGATGAGACAACAGCAGATAGCAGGCAT---GTCAAGTCCATTATAACACTAGATGGAGGGAAACTGGTTCATGTGCAAAAATGGGATGGAAAGGAGACCTCACTTGTTCGAGAAATAAAAGATGGAAAACTAATTTTGACTCTGACAATGGGT…
	PYTHON_BIVITTATUS_1 ATGGTTGAGGCATTTTGTGCTACTTGGAAGCTGATTGACAGCCAGAACTTTGATGAGTACATGAAAGGATTAGGAGTTGGCTTTGCTACTCGTCAAGTGGGAAATGTTACCAAACCAACTGTGATCATCTGC---CAGGAAGGT---GACAGAGTGGTGATTCGAACACAGAGT---------ACCTTCAAGAACACAGAAATAAGCTTCAAACTGGGAGAAGAATTTGATGAAGTTACTGCAGATGACAGGAAT---TGTAAATCAGTTGTGAGCATGGATGGTGATAAATTAGTTCATGTACAAAGATGGGATGGCAAGGAAACAAACTTTGTTAGAGAAATTAAAGATGGTAAAATGGTCATGACTCTCACCTTTG…
	RACHYCENTRON_CANADUM ATGGCTGACGCTTTCATCGGCACGTGGAACCTCAAGGAAAGTGAAAAATTTGATGACTACATGAAGGAGCTGGGTGTGGGTTTTGCTACACGTAAAGTGGGCAACCTGACTAAGCCCACCACCATTATCTCA---CTGGACGGA---GACAAGGTGACAGTGAAGACCCAGAGC---------ACTATTAAAAACACAGAGCTGTCCTTCAAGCTGGGAGAGGAGTTTGACGAGACCACCGCCGATGACAGGAAG---GTTAAGTCCATTGTTACAATAGAGGATGGGAAGATGGTGCACATACAGAGGTGGGACGGCAAAGAGACCAGTCTGGTCAGGGAAGTCAACGGAAATGCCCTCACACTAACACTTACACTC…
	RATTUS_NORVEGICUS ATGGTAGATGCTTTCTGTGCCACCTGGAAGCTGACAGACAGCCAGAATTTTGATGAATACATGAAGGCTCTGGGCGTGGGCTTTGCCACTAGGCAAGTGGGAAATGTGACCAAACCAACGGTGATTATCAGT---CAGGAAGGC---GGCAAAGTGGTGATCCGGACACAATGC---------ACATTCAAGAACACAGAGATCAGTTTCCAGCTGGGAGAAGAGTTTGAGGAAACGAGCATAGATGACAGGAAC---TGTAAGTCTGTGATTCGGTTGGATGGAGACAAGCTCATTCATGTGCAGAAGTGGGATGGCAAAGAAACAAATTGTGTCAGAGAAATTAAGGATGGCAAAATGGTTGTGACTCTCACCTTTGGG…
	RHINOPITHECUS_ROXELLANA ATGGTGGACGCTTTCCTGGGCACCTGGAAGCTAGTGGACAGCAAGAATTTCGATGACTACATGAAGTCAATCGGAGTGGGTTTTGCTACCAGGCAGGTGGGCAACATGACCAAGCCTACCACAATCATTGAA---AAGAACGGG---GACATTCTCACCCTAAAAACACACAGC---------ACCTTCAAGAACACAGAGATCAACTTCAAGCTGGGGGTGGAGTTTGATGAGACAACAGCAGATGACAGGAAG---GTCAAGTCCATTGTGACACTGGATGGAGGGAAACTTGTTCACCTGCAGAAATGGGACGGGCAGGAGACGACACTTGTGCGGGAGCTAATTGATGGAAAACTCATCCTGACACTCACC…
	RHINOPITHECUS_ROXELLANA_1 ATGGTGGAGGCTTTCTGTGCTACCTGGAAGCTGACCGACAGTCAGAACTTTGATGAGTACATGAAGGCTCTAGGTGTGGGCTTTGCCACTAGGCAGGTGGGAAATGTGACCAAACCAACAGTAATTATCAGT---CAGGAAGGA---GATAAAGTGGTCATCAGGACTCTCAGC---------ACATTCAAGAACACGGAGATTAGTTTCCACCTGGGAGAAGAGTTTGATGAAACCACTGCAGATGATAGAAAC---TGTAAGTCTGTTGTTAGCCTGGATGGAGACAAACTTGTTCATGTACAGAAATGGGATGGCAAAGAAACAAATTTTGTAAGAGAAATTAAGGATGGCAAAATGGTTATGACCCTTA…
	SACCOGLOSSUS_KOWALEVSKII ATG---CCGAATTTTGCTGGAACATGGATGCATGTAAAAAGTGAGAATTTTAGCGAGTACCTGAAAGCAAATGGTTTGAACTTCTTGCTTGCAAGCATGATGTCGAAAGCCTCGCCAACACTAGAGATTCAC---CAAACCGGA---GATGAATTTGTGATCAGAACTATAACG---------ACCATGAAAACAAGAGAACAGCAATTTACAGTTGGACAGGCGTTTGAAGAGGTTCACTGGAGTGGAGGAACA---AAACAGTCAATTGCTATTTTTGAAGGCGATAAGCTCGTGATCAAATCAGTTGTTGACCCGGAAAACCCAGTCATCGAGCGTGAGTTGGATGAAACTGAACTAATGATGACATTGCG…
	SAIMIRI_BOLIVIENSIS ATGGTGGAGGCTTTCTGTGCTACCTGGAAACTGACCGACAGTCAGAACTTTGATGAGTACATGAAGGCTCTAGGTGTGGGCTTTGCCACTAGGCAGGTGGGAAATGTGACCAAACCAACGGTAATTATCAGT---CAGGAAGGA---GACAAAGTGGTCATCAGGACTCTCAGC---------ACATTCAAGAACACGGAGATTAGTTTCCACCTGGGAGAAGAGTTTGATGAAACCACTGCGGATGACAGAAAC---TGTAAGTCTGTTGTTAGCCTGGATGGAGACAAACTTGTTCACGTACAGAAATGGGATGGCAAAGAAACAAATTTTGTAAGAGAAATTAAGGATGGCAAAATGGTTATGACCCTTACTTTTG…
	SALMO_SALAR ATGGTTGATGCCTTCTGCGCCACCTGGAAACTGGTCGACAGTGACAACTTTGATGAGTACATGAAAGCACTTGGTGTTGGCTTTGCAACAAGGCAGGTCGGAAATGTGACCAAACCAACCGTTATCATCGCA---AAAGAGGGG---GACAAAGTGGTCGTTAAAACCCAGAGT---------ACTTTCAAGAACACTGAAATATCCTTCAAACTGGGAGAGGAGTTTGATGAAGCCACTGCAGATGACAGAAAC---TGTAAATCCACTGTGAGCTTGGATGGAGATAAGCTTGCTCACGTTCAGAAGTGGGATGGCAAGGAGACCAAGTTTGTGAGAGAAATCAAGGATGGAAAATTGGTCATGACTCTTACATTTGAAGACATT…
	SARCOPHILUS_HARRISII ATGGTGGAGGCTTTCTGTGCTACCTGGAAGCTGACTGACAGCCATAACTTTGATGAATACATGAAGGCACTAGGAGTGGGCTTTGCCACTAGGCAGGTGGGGAATGTGACTAAACCAACAGTGATAATCAGT---CAAGAAGGG---GACAAAGTGGTGATCAGGACTCAGAGC---------ACCTTCAAGAACACAGAAATCAGCTTCCACTTGGGAGAAGAATTTGACGAAACAACTCCAGATGATAGAAAC---TGCAAATCTGTTGTGAGCTTGGATGGTGATAAGCTAGTTCATGTTCAAAAATGGGATGGCAAAGAGACAAACTTTGTAAGAGAAATTAAGGATGGCAAAATGGTCATGACTCTCACCTTT…
	SCHIZOTHORAX_PRENANTI ATGGCAGACGCTTTTATCGGCTCATGGAACTTAAAGGAGAGCAAGAATTTCGATGACTACATGAAAGCCATCGGCGTGGGCTTTGCCACCCGTCAGGTTGGCAGTATGACCAAACCTACGACCGTCATCTCC---ATGGAGGGC---GATGTCATCACACTTAAGACCGTCAGC---------ACATTCAAAACCACAGAAATCAATTTCAAACTGGGAGAGGAATTTGACGAGACCACTGCAGATGACCGCAAA---GTTAAGTCTGTGGTAACTTTAGATGGAGGCAAATTGGTTCACGTTCAGAAATGGGACGGTAAAGAGACGACCCTGGTCCGAGAAGTCAGTGACAACAGCCTAACTCTGACACTGACACT…
	SERINUS_CANARIA ATGGTCGACGCCTTCGTGGGCACCTGGAAGCTGGTGGACAGCACCAATTTCGATGAGTACCTGAAGGCGCTGGGCGTGGGCTTCGCCACGCGGCAGGTGGCCGGCTTCACCAAGCCCACCACCATCATCGAG---CTGGACGGC---GACAAGGTCACCGTGAAGACCCAGAGC---------ACCTTCAAGAACACCGAGATCACCTTCAAGCTGGGCGAGGAGTTCGACGAGACCACGGCGGACGACAGGAAC---GTCAAGTCCTTGGTCACACTGGATGGAGGCAAACTCGTCCACGTGCAGAAGTGGGACGGGAAGGAGACATCGCTGGTCCGGGAGCTGAAGGATGGGAAATTGGTTCTGACTCTCACCTTGGGCAA…
	SPARUS_AURATA ATGGTTGAGGCTTTCTGTGCTACATGGAAACTGGTGGACAGCCAGAACTTTGATGACTACATGAAGGCACTTGGTGTCGGTTTTGCCACTAGACAAGTGGGCAATGTCACCAAGCCGACAGTAGCGATCAGC---CAGGATGGA---GACAAAGTGGTGATAAAAACCATGAGC---------ACCTTCAGGAACACCGAGACCTCCTCCAAGCTGGGAGAGGAGTTCGATGAGACTACACCTGATGATCGACAT---GTCAAATCTACTTTCACCTTGGAGGGAGACAAACTCGTGCAGGTGCAGAAGTGGGATGGCAAGGAGACCAGATTTGTCCGAGAAATCAAGGATGGGAAGATGGTGATGACTTTGACTTATCAGGGAG…
	SPERMOPHILUS_TRIDECEMLINEATUS_1 ATGGTGGAGGCTTTCTGTGCTACCTGGAAGCTGACAGACAGTCAGAACTTTGATGAGTACATGAAGGCTCTAGGTGTGGGCTTTGCCACTAGGCAGGTGGGAAATGTGACCAAACCTACAGTGATTATAAGT---CAGGAAGGA---GACAAAGTGGTGATCAAAACTCAATGC---------ACATTCAAGAACATAGAGATTAGTTTCCACCTGGGAGAAGAGTTTGATGAAATCAGTGCAGATGACAGAAGC---TGTAAGTCTGTTGTTAACCTGGATGGAGACAAACTCATTCATGTACAGAAATGGGATGGCAAAGAAACAACTTTAGTCAGAGAAATTAAGGATGGCAAAATGGTTGTGA…
	STEGASTES_PARTITUS ATGGTTGACTCTTTCTGCGCCACCTGGAAACTGGTTGACAGTGAGAATTTTGATGAGTACATGAAAGCACTTGGCGTGGGCTTTGCCACCAGGCAGGTGGGTAATGTGACCAAGCCGACTGTCATCATCAGC---CAGGAGGGA---GACAAGGTTGTGATCCGCACCCAGAGC---------ACCTTCAAGAACACAGAGATCTCCTTCAAGCTGGGAGAAGAGTTTGATGAAACCACTGCTGATGACAGGAAC---TGCAAATCCACGGTGACTCTGGACGGAGACAAGTTGATCCACGTCCAGAAGTGGGACGGCAAAGAGACCAAGTTCGTCAGAGAAATCAAGGATGGCAAGATGGTCATGAATCTGACCTTTGA…
	STEGASTES_PARTITUS_1 ATGGCCGAGTCTTTCGTTGGCACATGGAACCTCAAGAACAGCGAGAAATTCGATGAGTACATGAAGGAGCTGGGTGTGGGCTTTGCTACTCGTAAGGTCGGCAACATGACCAAGCCCACCACCATCATCTCG---GTGGAAGGC---GACACGGTGACGGTGAAGACCCAGAGC---------ACCATTAAGAACACAGAGCTTTCCTTCAAGCTGGGAGAGGAGTTTGACGAGACCACCGCCGATGACAGGAAG---GTTAAGTCCATCGTGACGGTAGATAGTGGGAAGATGGTGCACATACAGAGGTGGGACGGCAAAGAGACCAGCCTGGTCAGGGAAGTCAGCGGAAACGCCCTCACACTGACGCTCACAATG…
	STEGASTES_PARTITUS_3 ATGGTTGATGCTTTCTGCGCAACATGGAAACTGATCGACAGCCAGCACTTTGATGATTATATGAAGGCACTTGGTGTTGGTTTTGCCACAAGACAAGTGGGCAATGTCACCAAGCCAACAGTAGTGATTAGC---AAAGATGGA---GACAAAGTGGTGGTGAAAACCCTGAGC---------ACCTTCAGGAACACTGAGATCTCCTCCAAACTGGGAGAGGAGTTTGATGAGACCACTCCTGACGACCGTCAT---GTCAAATCCACTTTCACCATGGAAGGAGACAAGCTCGTGCAAGTACAGAAGTGGGACGGCAAAGAGACCAGATTCGTCAGAGAAATCAAGGATGGGAAGATGGTGATGACGTTAACCTTT…
	STRONGYLOCENTROTUS_PURPURATUS ATGTCTCCAGATTTCGTTGGGACGTACTTACTCGCTAAAAGCGAAAAATTTGATGAATTCATGTGTGCATTAGGAGTGAATTTTTTCCTCCGAAAGATGGGTAACCAAGTGACCCCTGAACTGACCATCGCG---AATAAAGGT---GACCATTACACCTTCACCTCTGTCTCA---------ACATTCAAGACCACCACGCTGGAGTTCGACGTCGGCAAGGAGTTCGAGACCACCACTCCAGATGGCAGGAAG---GTCAAGTCGACAGTGTGTGTGGAGGATGGCAAGCTAGTACAGAAAGAATCCGGAGATGGTAAGGACTGTACCTACATCAGGGAGCTGTCGAACAAGGATCTCAAAGTGACA…
	SUS_SCROFA ATGGTGGAGGCTTTCTGTGCTACCTGGAAGCTGACGGACAGTCAGAACTTTGATGAGTACATGAAGGCTCTAGGTGTGGGCTTTGCCACTAGGCAGGTGGGAAATGTGACTAAACCAACGGTGATCATCAGT---CAGGAGGGG---GACAAGGTAGTGATCAGGACTCAGAGC---------ACATTCAAGAACACAGAGATTAGTTTCCATTTGGGAGAAGAATTTGATGAAACCACAGCAGATGACAGAAAC---TGTAAGTCTGTTGTTAGCCTGGATGGAGACAAACTTGTTCATGTACAGAAGTGGGATGGCAAAGAAACAAATTTTGTAAGAGAGATTAAAGATGGCAAGATGGTCATGACTCTTACTTTTGGTGATGTGG…
	TAENIOPYGIA_GUTTATA ATGGTCGAGGCTTTCTGCGCCACCTGGAAGTTGGTAGACAGCCACAACTTCGACGAGTATATGAAGGCACTGGGAGTGGGGTTTGCAACACGGCAGGTGGGGAATGTGACTAAACCCACCGTGATTATCAGC---AGCGAGGGG---GACAAAGTAGTGATCAGAACTCAAAGC---------ACTTTCAAAAACACAGAAATCAGCTTTAAACTCGGAGAGGAATTTGATGAAACTACCCCCGATGACAGAAAC---TGCAAATCAGTTGTGACCCTGGATGGAGAGAAGCTGGTGCATGTACAGAAATGGGACGGCAAAGAGACAAATTTTGTGAGAGAAATAAAGGATGGCAAAATGGTAATGACTCTCACCTTTG…
	TAKIFUGU_RUBRIPES ATGGTCGACGCCTTCTGTGCAACCTGGAAACTGGTGGAGAGCGAGAACTTTGATGATTACATGAAAGCCCTCGGCGTGGGCTTCGCCACCCGACAGGTCGGGAACGTGACCAAACCGACCGTCATCATCAGC---CTGGAGGGC---GATAAGGTGGTGGTTCGCACCCAGAGC---------ACCTTCAAAAACACAGAGATCTCCTTCAAGCTGGGGGAGGAGTTTGATGAAACCACCGCCGACGACAGGAAC---TGTAAATCTACAGTGTCTCTGGAGGGAGACAAGTTGGTCCACGTCCAAAAGTGGGACGGCAAAGAGACCACGTTCGTCAGAGAGATCAAGGACGGCAAGATGGTCATGATAATA---------…
	TAKIFUGU_RUBRIPES_B ATGGTTGATGCTTTCTGCGCTACATGGAAGCTGGTCGACAGCCAGAACTTTGATGATTACATGAAGGCGCTTGGCGTTGGCTTTGCAACAAGACAAGTCGGCAATGTCACCAAACCAACTGTAGCCATCAGC---AAGGATGGA---GACAAAGTGGTGGTAAAGACCATGAGC---------ACCTTTAGGAACACGGAGATCTCCGCCAAGATGGGAGAGGAGTTTGATGAGACTACGCCTGATGATCGACAC---GTCAAATCAACGTTCTCCATGGAGGGAGACAAGCTGGTGCAAGTGCAGAAGTGGAATGGCAAGGAGACCAAATTTGTCAGAGAAATCAAGGATGGAAAGATGGTGATGTCTTTGACTTTTG…
	TARSIUS_SYRICHTA_1 ATGGTGGAGGCGTTCTGTGGCACCTGGAAGCTGGTTGACAGTCAGAACTTTGATGAGTACATGAAGGCTCTGGGCGTGGGCTTTGCCACCAGGCAGGTGGGGAATGTGACCAAACCGACGGTGATTATCAGC---CAGGAGGGA---GGCAAGGTGGTGATCAGGACCCAGAGC---------ACGTTCAAGAACACAGAGATCGGGTTCCATCTGGGAGAAGAGTTTGATGAAACCACAGCAGACGACAGAAAC---TGTAAGTCTGTGGTTAGCCTGGATGGAGACAAGCTCATTCACGTACAGAAATGGGACGGCAAAGAAACAAATTTTGTCCGGGAGATTCAGGACGGCGAGATGGTTATGACGCTTACTTTTGG…
	TETRAODON_NIGROVIRIDIS ATGGTCGACGCCTTCTGTGCAACCTGGAAACTGGTGGAGAGCGAGAACTTTGATGATTACATGAAAGCGCTCGGCGTGGGTTTCGCCACCCGACAGGTCGGTAACGTGACCAAACCGACTGTGATCATCAGC---CAGGAGGGC---GACAAGGTGGCGATCCGCACACAGAGC---------ACCTTCAAAAACACAGAGATCTCCTTCAAGCTGGGAGAGGAGTTCGATGAAACCACCGCCGACGACAGGAAC---TGTAAATCCACAGTGACTCTGGACGGAGACAAGTTGGTCCACGTCCAGAAGTGGGATGGCAAAGAGACCAAGTTTGTCAGAGAGATCAAGGATGGCAAACTGGTCATGGACCTGACCT…
	TETRAODON_NIGROVIRIDIS_B ATGGTCGACGCTTTCTGCGCCACATGGAAGCTGGTCGACAGCCAGAACTTTGATGACTACATGAAGGCGCTAGGTGTTGGCTTTGCAACAAGGCAAGTCGGCAATGTCACCAAACCAACTGTAGCCATTAGC---AAGGATGGA---GACAAAGTGGTGATAAAGACCATGAGC---------ACCTTCAGGAACACGGAGATCTCCGCCAAGCTGGGAGAGGAGTTTGATGAGACCACGCCTGATGATCGACAT---GTCAAATCAACTTTCTCTATGGAGGGAGACAAGCTGATGCAGGTGCAGAAGTGGAACGGCAAGGAGACCAAATTTGTCAGAGAAATCAAGGATGGAAAGATGGTGATGACTTTGAC…
	TRACHINOTUS_BLOCHII ATGGTCGACGCCTTCTGTGCCACTTGGAAACTGGTCGACAGTGAGAACTTCGACGACTACATGAAAGCACTCGGTGTGGGCTTTGCCACCCGGCAGGTCGGTAATGTGACCAAGCCGACTGTGATCATCAGC---CAGGAGGGC---GACAAGGTGGTGATTCGCACCCAGAGC---------ACCTTCAAAAACACAGAGATCTCCTTCAAGCTGGGAGAGGAGTTCGACGAGACCACCGCCGATGACAGGACC---TGCAAATCCACAGTGAGTCTGGAGGGAGACAAGCTGGTCCATGTCCAGAAGTGGGACGGCAAAGAGACCAAGTTTGTCCGAGAAATCAAGGACGGCAAATTGGTCATGAATCTGACCTTTG…
	TRICHECHUS_MANATUS_LATIROSTRIS ATGGTGGAGGCTTTCTGTGCTACCTGGAAGCTAACAGACAGTCAAAACTTTGATGAGTACATGAAGGCTCTAGGTGTGAGCTTTGCAGTTAGGCAGGTGGGGAATGTGACTAAACCAACTGTGATCATCAGT---CAGGAAGGG---GACAAAGTGGTGATCAGGACTCAAAGC---------ACATTCAAGAACACGGAGATTAGTTTCCATCTGGGAGAAGAGTTTGCTGAAACAACTGCAGATGACAGAAAC---TGTAAGTCTGTTGTAAGTCTGGATGGAGACAAACTCATTCATGTACAGAAATGGGATGGCAAAGAAACAAATTTTGTAAGAGAAGTTAAGGATGGCAAAATGGTTATGAC…
	TUPAIA_BELANGERI ATGGTGGAGGCTTTCTGTGCTACTTGGAAGCTGACGGACAGTCAGAACTTTGATGAGTACATGAAGGCTCTCGGTGTGAGCTTCGCCACCTCGCAGGTGGGAAATGTGACCAAACCA---GTGATTATCAGT---CAGGAAGGA---GACAAAGTGGTGATCAGAACTCAAAGC---------ACATTCAAGAACACAGAGATAAGTTTCCATCTGGGAGAAGAGTTTGATGAAACCACTGCGGATGACAGAAAT---TGTAAGTCTGTTGTTAGCCTGGATGGAGACAAACTTGTTCATGTACAGAAATGGGATGGCAAAGAGACAAAGTTTGTAAGAGAAATAAAGGATGGCAAAATGGTTATGGTAAGTAATTTTAATA…
	TUPAIA_CHINENSIS_1 ATGGTGGAGGCTTTCTGTGCTACTTGGAAGCTGACGGACAGTCAGAACTTTGATGAGTACATGAAGGCTCTCGGTGTGGGCTTCGCCACTCGGCAGGTGGGAAATGTGACCAAACCCACAGTGATTATCAGT---CAGGAAGGA---GACAAAGTGGTGATCAGAACTCAAAGC---------ACATTCAAGAACACAGAGATAAGTTTCCATCTGGGAGAAGAGTTTGATGAAACCACTGTGGATGACAGAAAT---TGTAAGTCTGTTGTTAGCCTGGATGGAGACAAACTTGTTCATGTACAGAAATGGGATGGCAAAGAGACAAAGTTTGTAAGAGAAATAAAGGATGGCAAAATGGTTATGACCCTTTCTTTTGG…
	URSUS_MARITIMUS ATGGTGGACGCTTTCGTGGGCACCTGGAAGCTAGTGGACAGCAAGAATTTCGATGACTACATGAAGTCAATTGGTGTGGGTTTTGCTACCAGGCAGGTGGCCAACATGACCAAGCCTACCACAGTCATCGAA---ATGAATGGG---GACACTATCATCATAAAAACACACAGC---------ACCTTCAAGAACACAGAGATCAGCTTCAAGCTAGGGGTGGAGTTCGATGAGACAACAGCAGATGACAGGAAG---GTCAAGTCCACCGTGACACTGGATGGAGGCAAACTTGTCCATGTGCAGAAGTGGGACGGACAAGAGACAACACTTGTGCGGGAGCTAGTTGATGGGAAACTCATCCTGACACTCACCCATGGAAG…
	URSUS_MARITIMUS_1 ATGGTGGAGGCTTTCTGTGCCACCTGGAAGCTGACGGACAGCCAGAACTTTGATGAGTACATGAAGGCGCTAGGTGTGGGCTTCGCCACTAGGCAGGTGGGAAATGTGACCAAGCCAACGGTGATCATCAGT---CAGGAGGGG---GACAAAGTGTTGATCAGGACTCAAAGC---------ACATTCAAGAACACAGAGATTAGTTTCCATCTGGGAGAAGAGTTCGACGAAACCACTGCAGACGACAGAAAC---TGTAAGTCTGTTGTTAGCCTGGATGGGGACAAACTGGTTCATGTACAGAAATGGGATGGCAAAGAAACACGTTTTGTAAGAGAAATTAAGGATGGCAAAATGGTTATGACTCTTACTTTTGGT…
	VICUGNA_PACOS ATGGTGGAGGCTTTCTGTGCTACCTGGAAGCTGACAGACAGTCAGAACTTTGATGAGTACATGAAGGCTCTAGGTGTGGGTTTTGCCACTAGGCAGGTGGGAAATGTGACTAAACCAACAGTGATCATCAGT---CAGGAGGGT---GACAAAGTGGTGATCAGGACCCAAAGC---------ACATTCAAGAACACAGAGATTAGTTTCCATCTGGGAGAAGAGTTTGATGAAACCACTGCAGATGACAGGAAC---TGTAAGTCTGTTGTTAGTCTGGATGGAGACAGACTTGTTCATGTGCAGAAATGGGATGGCAAAGAAACAAATTTTGTGAGAGAGATTAAGGATGGCAAAATGGTCATGGTGAGTAAGTTTAATAACA…
	XENOPUS_TROPICALIS ATGGTAGATGTCTTCTGTGCCACCTGGAAACTGATAGACAGCCAAAACTTTGATGAGTACATGAAAGCTCTAGGAGTGGGTTTCGCCACCAGACAGGTTGGAAATGTGACAAAACCCACAGTGATTATTAAC---CAAGAAGGG---GACAAAGTGGTGATCAGAACCCAGAGC---------ACATTTAAGAACACAGAGGTCAGCTTTAAGCTAGGGGAAGAATTTGATGAAGCCACAGCAGATGACAGGAAT---TGTAAGTCCACTGTAACCCTAGAAGGGGATAAATTGGTGCATGTACAGAAATGGGATGGAAAAGAGACCAAGTTTGTAAGGGAAATCAAAGATGGCAAAATGATTATGACCCTTACTTTTGG…
	XIPHOPHORUS_MACULATUS ATGGTCGACGCCTTCTGTGCCACCTGGAAACTGGTCGAGAGCGAGAACTTTGATGAGTACATGAAAGCACTCGGTGTGGGCTTTGCCACCAGGCAGGTTGGTAACGTGACCAAGCCGACCGTCATCATCAGC---CAGGAGGGA---GACAAGGTGATGATCCGCACCCAGAGC---------ACCTTCAAAAACACCGAGATCAGCTTCACGCTGGGGGAGGAGTTCGACGAAACCACCGCCGACGACAGAAAC---TGCAAATCCACAGTGACTCTGGATGGGGACAAACTGGTCCACGTCCAGAAGTGGGACAGCAAAGAGACCAAGTTCGTCAGAGAGATCAAAGATGGCAAAATGATCATGAATTTGACCTT…
	XIPHOPHORUS_MACULATUS_2 ATGGTCGACGCCTTCTGTGCCACCTGGAAACTGGTCGAGAGCGAGAACTTTGATGAGTACATGAAAGCACTCGGTGTGGGCTTTGCCACCAGGCAGGTTGGTAACGTGACCAAGCCGACCGTCATCATCAGC---CAGGAGGGA---GACAAGGTGATGATCCGCACCCAGAGC---------ACCTTCAAAAACACCGAGATCAGCTTCACGCTGGGGGAGGAGTTCGACGAAACCACCGCCGACGACAGAAAC---TGCAAATCCACAGTGACTCTGGATGGGGACAAACTGGTCCACGTCCAGAAGTGGGACAGCAAAGAGACCAAGTTCGTCAGAGAGATCAAAGATGGCAAAATGATCATGAATTTGACC…
	XIPHOPHORUS_MACULATUS_B ATGGTCGAGGCTTTCTGCGCAACATGGACACTGGTGGAGAGTCGGAACTTTGATGACTACATGAAGGCACTAGGAATTCCTTTTGCCACAAGACAAGTGGGCAATGTTACCAAACCAGCAACAATAATCAGC---ATGGACGGG---GATAGAGTGGTGGTTAAAACCCAGAGC---------AGATTCAGGGCCACTGAAGTCTCGGGCAAACTTGGAGAGGAGTTTGACGAGACTACATCTGACGACCGAAAA---GTAAAGTCTACCTTTACCATGGAGGGAGACAAATTGGTGCATACACAGAAGTGGGATGGGAAAGAGACCATATTGATTAGAGAAATCAGGAATGGAAAGATGGTGATGACGTTAACC…
	ZONOTRICHIA_ALBICOLLIS ATGGTCGAGTCTTTCTGCGCCACCTGGAAGTTGGTAGACAGCCACAACTTCGATGAGTATATGAAGGCACTGGGGGTGGGGTTTGCAACACGGCAGGTGGGGAATGTGACTAAACCCACTGTGATTATCAGC---ACCGAGGGG---GACAAAGTAGTGATCAGAACTCAAAGC---------ACTTTCAAAAACACAGAAATCAGCTTTAAACTCGGAGAGGAATTTGATGAAACTACCCCCGATGACAGAAAC---TGCAAATCAGTTGTGACCCTGGATGGAGAGAAGCTAGTGCACGTACAGAAATGGGACGGCAAAGAGACAAACTTTGTGAGAGAAATAAAGGATGGCAAAATGGTAATGACTCTTACCT…
	ACANTHOPAGRUS_SCHLEGELII MVDAFCATWKLVDSENFDDYMKALGVGFATRQVGNVTKPTVIIS-QEG-DKVVIRTQS---TFKNTEISFKLGEEFDETTADDRN-CKSIVTMEGDKLVHVQKWDGKETKFVREIKDGKLIMNLTFEDIHAVRSYEK-A-
	AILUROPODA_MELANOLEUCA MVEAFCATWKLTDSQNFDEYMKALGVGFATRQVGNVTKPTVIIS-QEG-DKVFIRTQS---TFKNTEISFHLGEEFDETTADDRN-CKSVVSLDGDKLVHVQKWDGKETNFVREIKDGKMVMTLTFGDVVAVRHYEK-A-
	AILUROPODA_MELANOLEUCA_1 MVEAFCATWKLTDSQNFDEYMKALGVGFATRQVGNVTKPTVIIS-QEG-DKVFIRTQS---TFKNTEISFHLGEEFDETTADDRN-CKSVVSLDGDKLVHVQKWDGKETNFVREIKDGKMVMTLTFGDVVAVRHYEK-A-
	ALLIGATOR_MISSISSIPPIENSIS MVEAFCATWKLVDSQNFDEYMKALGVGFATRQVGNVTKPTVIIS-SEG-DKVVIRTQS---TFKNTEISFKLGEEFDETTPDDRN-CKSVVTLDGDKLVHVQKWDGKETKFVREIKDGKMVMTLTFGDVVSVRQYEK-A-
	ALLIGATOR_MISSISSIPPIENSIS_2 MVEAFAGTWKLVESVNFDEYMKALGVGFATRQMANLTKPTTIIE-LEG-GKIILKTQS---TFKSTEIIFKLGEEFDETTADDRH-VKSVVTLDEGKLVHIQKWDGKETNLVRELQDGKLILTLTMGTTVCTRTYEK-A-
	ALLIGATOR_SINENSIS MVEAFAGTWKLVESVNFDEYMKALGVGFAMRQMANLTKPTTIIE-LEG-DKMILKTQS---TFKTTEITFKLGEEFDETTADDRH-VKSVVTLDEGKLVHIQKWDGKETNLVRELQDGKLILTLTMGTTVCTRTYEK-A-
	ANGUILLA_AUSTRALIS MVEKFVGTWKIADSHNFGEYLKAIGAPKELSDGGDATTPTLYISQKDG-DKMTVKIENGPPTFLDTQVKFTLGEEFDEFPSDRRKGVRSVVNLVGEKLVYLQKWDGKETTLVREIKDGKLFVTLTMGDVVSVRSYRRAS-
	ANGUILLA_AUSTRALIS_1 MVEKFVGTWKIADSHNFGEYLKAIGAPKELSDGGDATTPTLYISQKDG-DKMTVKIENGPPTFLDTQVKFTLGEEFDEFPSDRRKGVRSVVNLVGEKLVYLQKWDGKETTLVREIKDGKLFVTLTMGDVVSVRSYRRAS-
	ANGUILLA_BICOLOR_BICOLOR MVEKFVGTWKIAESHNFGEYLKAIGAPKELSDGGDATKPTLYISQKDG-DKMTVKIENGPPTFLDTEVKFKLGEEFDEFPSDRRKGVRSVVNLVGEKLVYAQKWDGKETTYVREIKDGKLVVTLTMGDVVSVRSYRRAT-
	ANGUILLA_BICOLOR_PACIFICA MVEKFVGTWKIAESHNFGEYLKAIGAPKELSDGGDATKPTLYISQKDG-DKMTVKIENGPPTFLDTEVKFKLGEEFDEFPSDRRKGVRSVVNLVGEKLVYVQKWDGKETTYVREIKDGKLVVTLTMGDVVSVRSYRRAT-
	ANGUILLA_JAPONICA MVEKFVGTWKIADSHNFGEYLKAIGAPKELSDGGDATTPTLYISQKDG-DKMTVKIENGPPTFLDTQVKFKLGEEFDEFPSDRRKGVKSVVNLVGEKLVYVQKWDGKETTYVREIKDGKLVVTLTMGDVVAVRSYRRAT-
	ANGUILLA_MOSSAMBICA MVEKFVGTWKIADSHNFGEYLKAIGAPKELSDGGDATTPTLYISQKDR-DKMTVKIENGPPTFLDTEVKFKLGEEFDEFPSDRRKGVRSVVNLVGEKLVYLQKWDGKKTTLVREIKDGKLVVTLTMGDVVSVRSYRRAT-
	ANOLIS_CAROLINENSIS MVEAFCATWKLIDSQNFDEYMKALGVGYATRQVGNVTKPTVIIS-QEG-DKVVIKTQS---TFKNTEISFKLGEEFDECTADDRN-CKSVVSMDGDKLVHVQKWDGKETNFVREIKDGKMVMTLTFGDIVSVRQYEK-A-
	ANOPLOPOMA_FIMBRIA MVDAFCATWKLVDSQNFDEYMKALGVGFATRQVGNVTKPTVVIS-QDG-DKVVVKTLS---TFKNTEISSKLGEEFDETTADDRH-VKSTFTMEGDTLVQVQKWDGKETKFVREMKDGKLVATLSFEGVQAVRTYEK-A-
	APTENODYTES_FORSTERI MVDAFVGTWKLVDTANFDEYMKALGVGFATRQMASLTKPTTIIE-VEG-DKITVKTQS---TFKNMEISFKLGEEFDETTADDRH-VKSVVTLDGGKLVHVQKWEGKETSLVRELKDGKLILTLTMGNVVSTRTYEK-A-
	ASTYANAX_MEXICANUS MAEAFVGTWNLKESKNFDDYMKALGVGFATRQVGSMTKPTTIIS-LEG-DVITLKTVS---TFKTTEINFKLGEEFDETTADDRK-VKSLVTVDGGKMVHVQKWDGKETTLVREVDGNSLTLTLTLGDVVCTRHYTK-G-
	BALAENOPTERA_ACUTOROSTRATA_SCAMMONI MVDAFVGTWKLADSKNFDDYMRSIGVGFANRQVANMTKPTTIIE-VNG-DTITIKTQS---TFKNTEISFKLGVEFDETTADDRK-VKSVVTLDGGKLVHTQKWNGQETTLVREVVAGKLILTLTHCSAVCTRTYEK-G-
	BALAENOPTERA_ACUTOROSTRATA_SCAMMONI_1 MVEAFCATWKLTDSQNFDEYMKALGVGFATRQVGNVTKPTVIIS-QEG-DKVVIKTQS---TFKNTEISFHLGEEFDETTPDDRN-CKSVVSLDGDKLVHVQKWDGKETNFVREIKNGKMVMTLTFGDVVAIRHYEK-A-
	BISON_BISON_BISON MVEAFCATWKLTESQNFDEYMKALGVGFATRQVGNVTKPTVIIS-QEG-DRVVIRTQS---TFKNTEISFHLGEEFDETTADDRN-CKSVVSLDGDKLVHVQKWDGKETNFVREIKDGKMIMTLTFGDVVAVRHYEK-A-
	BOS_MUTUS -VDTFMGTWKLVDSRNFDDYMKSLGVGFATKQAANITKPITVIE-VNV-DTITIKTQS---VFQNREVSFELGVNFNETTADDRK-VKSIVMLDGGKFVHVQKWNGQETTLVWEIVDEKLILLLTHCSAICNRTYKEEA-
	BOS_TAURUS MVEAFCATWKLTESQNFDEYMKALGVGFATRQVGNVTKPTVIIS-QEG-DRVVIRTQS---TFKNTEISFHLGEEFDETTADDRN-CKSVVSLDGDKLVHVQKWDGKETNFVREIKDGKMIMTLTFGDVVAVRHYEK-A-
	BOS_TAURUS_1 -VDTFMGTWKLVDSRNFDDYMKSLGVGFATKQAANITKPITVIE-VNV-DTITIKTQS---VFQNREVSFELGVNFNETTADDRK-VKSIVMLDGGKFVHVQNWNGQETTLVREIVDEKLILPLTHCSAVCNRTYKEEA-
	BRANCHIOSTOMA_BELCHERI MPVDLSGTWKLDSSENFEEFMKKLEVNMALRKMGALAKPTTEIT-QTG-DHFVIKTST---TFKNTAVEFDIGQEFDEKTADDKE-VKSVATWDGDKLVVTQKGD---VLYIRELQDDALLLTCTAGDVVCKRHYKKGK-
	CALLITHRIX_JACCHUS MVEAFCATWKLTDSQNFDEYMKALGVGFATRQVGNVTKPTVIIS-QEG-DKVVIRTLS---TFKNTEISFHLGEEFDETTADDRN-CKSVVSLDGDKLVHVQKWDGKETNFVREIKDGKMVMTLTFGDVVAVRHYEK-A-
	CALLORHINCHUS_MILII MVDAFVATWKLTVSENFDEYMKALGVGFAVRQVGNVTKPTIIIS-KEG-DKVVIKTQS---TFKNTEISFKLGEEFDESTPDDRN-CKSTVSLDDDKLVHVQKWDGKETTFVREIKDDKMVMTLTFGDIVAVRTYEK-A-
	CALYPTE_ANNA MVDAFVGTWKMVDTANFDEYMKALGVGFATRQVAAFTKPTTIIE-VAG-DKITLKTQS---TFKNTEISFKLGEEFDETTADDRH-VKSLVTLDGGKLIHVQKWDGKETSLVRELKDGKLILTLTMGNVVSTRTYEK-E-
	CALYPTE_ANNA_1 MVEAFCGTWKLVDSHNFDEYMKALGVGFATRQVGNVTKPTVIIS-SEG-DKVVIKTQS---TFKNTEICFKLGEEFDETTPDDRN-CKSVVTLDGDKLVHVQKWDGKETNFVREIKDGKMVMTLTFGDVVAVRHYEK-A-
	CAMELUS_FERUS MVEAFCATWKLTDSQNFDEYMKALGVGFATRQVGNVTKPTVIIS-QEG-DKVVIRTQS---TFKNTEISFHLGEEFDETTADDRN-CKSVVSLDGDRLVHVQKWDGKETNFVREIKDGKMVMTLTFGDVVAVRHYEK-A-
	CANIS_FAMILIARIS MVEAFCATWKLTDSQNFDEYMKALGVGFATRQVGNVTKPTVIIG-QEG-DKVVIRTQC---TFKNTEISFHLGEEFDETTADDRN-CKSVVSLDGDKLVHVQKWDGKETNFVREIKDGKMVMTLTFGDVVAVRQYEK-A-
	CAPITELLA_TELETA MAAAFAGTWKLVESEKFDEYMKGCGVGLVTRTAANQLKPSQVIS-VDG-DKITIKTLS---TFKNTEVSFTLGQEFEETTADGRK-MKTTYKMDGDKLVADLKKDGDTSTYVREITPAGMTMTLTVKDVVCLRKYVKE--
	CAPRA_HIRCUS MVEAFCATWKLTASQNFDEYMKALGVGFATRQVGNVTKPTVIIS-QEG-DRVVIRTQS---TFKNTEISFHLGEEFDETTADDRN-CKSVVSLDGDKLVHVQKWDGKETNFVREIKDGKMVMTLTFGDVVAVRHYEK-A-
	CAVIA_PORCELLUS MVEAFCATWKLTDSQNFDEYMKALGVGFATRQVGNVTKPTVIIS-QEA-GRVVIRTQC---TFKNTEISFFLGEEFDEISVDDRK-CKSVVSLDGGKLVHIQKWDGKETKFVREIKDDKMVMTLTFGDVVCVRQYEK-V-
	CERATOTHERIUM_SIMUM MVEAFCATWKLTDSQNFDEYMKALGVGFATRQVGNVTKPTVIIS-QEG-DKVVIRTQS---TFKNTEISFHLGEEFDETTADDRN-CKSIVSLDGDKLVHVQKWDGKETNFVREIKDGKMVMTLTFGDVVAVRHYEK-A-
	CERATOTHERIUM_SIMUM_1 MVDVFVGTWKLVDSKNFDDYMKSIGVGFATRQVANMTKPTTIIE-ING-DTITIKTHS---TFKNTEISFKLGVEFDETTADDRK-VKSIVTLDGGKLVHVQKWNGQETTLMRELIDGKLILTLTHGSVVSTRTYEK-G-
	CHAENOCEPHALUS_ACERATUS MVEKFVGTWKMISSDNFDDYMKAIGVGFATRQVGNRTKPNLVVS-VDDQGFVCLKSQS---TFKTTEIKFKLNEPFEETTADDRK-TKTVVTLENGKLVQKQSWDGKETNIEREIEDGKLVAKCIMGDVIAVRTYVMEA-
	CHELONIA_MYDAS MVEAFCATWKLTESQNFDEYMKALGVSFATRQVGNVTKPTVIIS-NEG-DKVMIRTQS---TFKNTEISFKLGEEFEETTPDDRH-CKSVVTLDGDKLVHVQKWDGTETNFVREIKDGKMVMTLTFGDVVAVRHYEK-A-
	CHINCHILLA_LANIGERA MVEAFCATWKLTDSQNFDEYMKALGVGFATRQVGNVTKPTVIIS-QEA-GKVVIRTQC---TFKNTEISFHLGEEFDEISADDRK-CKSVVSLDGDKLVHTQRWDGKETKFVREIKDGKMVMTLTFGDVVCIRQYEK-V-
	CHLOPSID_FP1 MFEDFLGTWKCIDSQNFGAYLAAIGAPPVLSERADATRPTVHFN-RDG-DKLSLKVEHGPPPLKDVLLSFKLGEEFDEHPTDGRK-CKTLVTFEGDKLLYLQKWDGKETVVVREIRDGNVVATLSHEGVVALRVYKKVA-
	CHLOPSID_FP2 MFEDFLGTWECIDSQNFGAYLAAVGAPPVLSDRADATRPTVYFN-RDG-DKLSLKVEHGPPPLKDVILSFKLGEEFDEHPTDGRK-CKTLVTFEGDKLLYLQKWDGKETVVVREIRDGNVVATLSHEGVVALRVYKKVA-
	CHOLOEPUS_HOFFMANNI MVEAFCA-WKLTDSQNFDEYMKALGVGFATRQVGNVTKPTVIIS-QEG-DKVVIRTQS---TFKNTEISFHLGEEFDEATADDRN-CKSVVSLDGDKLVHIQKWDGKETNFVREIKDGKMVMVSNLNNIMSLARASNQM-
	CHRYSOCHLORIS_ASIATICA MVDAFAGTWKLVDSKNFDDYMKSLGVGFATRQVANMTKPTTIIE-VNG-DNITIKTQS---TFKNTEINFKLGVEFDETTADDRK-VKSTVTLDGGKLVHTQKWDGQETILVRELRDGKLILTLTHGSVVSTRTYEK-E-
	CHRYSOCHLORIS_ASIATICA_1 MVDAFCATWKLTDSQNFDEYMKALGVGFAVRQVGNVTKPTVIIS-QEG-DKVVIRTQS---TFKNTEISFHLGEEFDETTADDRN-CKSVVSLDGDKLIHVQKWDGKETNFVREIKDEKMVMTLTFGDVVAVRHYEK-A-
	CIONA_INTESTINALIS MAAALNGVWKIKTSENFDEYMKALGVNFALRKLGNLAKPVLTIK-IEG-NEVFLKSVS---TARNIETKCTIGVEWDEATPDGRK-CKSIMTWDGSKLVQVQKWDGKQTTVTRYLKDGNLEMDLEIDDIKAHRVYEKSE-
	COLUMBA_LIVIA ----------------------GPGVGFATRQVGNVTKPTVIIS-SEG-DKVVIKTQS---TFKNTEICFKLGEEFDEISPDDRN-CKSVVTLDGDKLVHVQKWDGKETNFVREIKDGKMVMTLTFGDVVAVRHYEK-A-
	CONDYLURA_CRISTATA MVEAFCATWKLTDSQNFDEYMKALGVGFATRQVGNVTKPTVIIS-QEG-DKVVIRTQS---TFKNTEISFHLGEEFDEITADDRN-CKSVVSLDGDKLVHVQKWDGKETNFVREIQDGKMVMTLTFGDVVAVRHYEK-A-
	CRICETULUS_GRISEUS MVDAFCATWKLTDSQNFDEYMKALGVGFATRQVGNVTKPTVIIS-QEG-GKVVIRTQC---TFKNTEISFQLGEEFEETSIDDRN-CKSVVRLDGDKLIHVQKWDGKETDCVREIKDGKMIVTLTFGDVVAVRCYEK-A-
	CUCULUS_CANORUS_1 MADAFAGTWKLVDSANFDEYMKALGVGFATRQVAGLTKPTTIIE-VQG-DKITVKTQS---TFKNTEISFKLGEEFDETTADDRH-VKSVVTLDGGKLIHVQKWEGKETSLVRELKDGKLVLTLTMGNVTSTRTYEK-A-
	CYNOGLOSSUS_SEMILAEVIS MVDAFCATWKLVDSENFDDYMKALGVGFATRQVGNVTKPTVVIS-QDG-DKVVIRTQS---TFKNTEISFKLGEEFDETTADDRN-CKSTVSLEGDKLVHVQKWDGKETQFVREIKDGKLVMNLTFEDIHAVRTYEK-A-
	CYNOGLOSSUS_SEMILAEVIS_1 MVDAFCGTWNLVDSQNFDDYMKELGVGFATRQVGNVTKPTVVIG-QDG-DKVVIKTLS---TFRNTEISSKLGDEFDETTPDDRH-VKSTFTMEGDKFVQVQKWDGKETRFVREIKDGKMVMTLTFGGVQAVRTYEK-A-
	CYPRINUS_CARPIO MADAFIGSWNLKESKNFDDYMKAIGVGFATRQVGSMTKPTTVIS-MEG-DVITLKTVS---TFKTTEINFKLGEEFDETTADDRK-VKSVVTLDGGKLVHVQKWDGKETTLVREVSDNSLTLTLTLGDVVSTRHYVK-A-
	DANIO_RERIO MVDAFCATWKLVDSQNFDEYMKSLGVGFATRQVGNVTKPTIVIS-HEG-DKVVIKTLS---TFKNTEISFKLGEEFDETTADDRH-VKSTVSLEGDNLVQVQRWDGKETKFVREIKDGKMVMTLTFEGVQAVRTYEK-A-
	DANIO_RERIO_A MVDAFCGTWKLVSSDNFDEYMKSLGIGFATRQVGNVTKPTLVIS-KEG-EKVVIKTQS---TFKNTEISFTLGEEFEETTADDRH-CKSTVLLKGNQLVHVQKWDGKETTFIREIKDGKMVMKLTFGDVEALRTYEK-A-
	DASYPUS_NOVEMCINCTUS MVEAFCATWKLTDSQNFDEYMKALGVGFATRQVGNVTKPTVIIS-QEG-DKVVIRTQS---TFKNTEISFHLGEEFDETTADDRN-CKSVISLDGDKLIHVQKWDGKETNFVREIKDGKMVMTLTFGDVVAVRHYEK-A-
	DROSOPHILA_MELANOGASTER M--SFVGKYKLDKSENFDEYMKELGVGLVTRKMGNSLSPTVEVT-LEG-DTYTLTTTS---TFKTSAISFKLGVEFDEETLDGRN-VKSIITLDGNKLTQEQK--GDKTTIVREFTDNELITTLTIGNVKCVRVYKAV--
	ECHINOPS_TELFAIRI MVEAFCATWKLTDSQNFDEYMKALGVGFAVRQVGNVTKPTVIIS-QEG-DRVVIRTQS---TFKNTEIRFHLGEEFDETTADDRN-CKSVVTLDGDKLVHVQKWDDKETRFVREMKGDQMVMTLTFGEVVAIRHYEK-A-
	ELEPHANTULUS_EDWARDII MVEAFAGTWKLVDSKNFDEYMKSLGVGFATRQVATRTKPTTIIE-VNG-DTITIKTQS---TFKNTEISFKLGAEFDETTADDRK-VKSTVTMDGGKLVHVQKWDGQETTLVRELTDGKLILTLTHGSAVSTRTYEK-E-
	ELEPHANTULUS_EDWARDII_1 MVEAFCATWKLTDSQNFDEYMKALGVGFAVRQVGNVTKPTVIIS-QEG-DKVVIRTQS---TFKNTEISFHLGEEFDETTADDRN-CKSVVSLDGDKLIHVQKWDGKETNFVREIKDGKMVMTLTFGDVVAVRHYEK-A-
	EPINEPHELUS_COIOIDES M-EPFLGTWLLKTSENFDEYMKELGVGFATRKIGNTTKPTLIIA-ADG-DKFQVKTQS---LLKSTEINFKLGEEFDETTADDRK-VKSVVKLEDGKLVHLQKWDSKETSLVRAVDGNKLTLTLTFGNVVSTRHYEK-A-
	EPTESICUS_FUSCUS MADAFAGTWKLVDSKNFDDYMKSIGVGFATRQVANMTKPTTIIE-ING-DTITIKTQS---TFKNSEISFKLGVEFDETTADDRK-VKSTVTLDGGKLVHVQKWDGQETKLVRELVDGKLILTLTHGNVVCTRTYEK-E-
	EQUUS_ASINUS MVDAFVGTWKLVDSKNFDDYMKSIGVGFATRQVANMTKPTTIIE-VNG-DTITIKTHS---TFKNTEISFKLGVEFDETTADDRK-VKSIVTLDGGKLVHVQKWNGQETTLVRELIDGKLILTLTHGSAVSTRTYEKEN-
	EQUUS_CABALLUS MVEAFCATWKLTDSQNFDEYMKALGVGFATRQVGNVTKPTVIIS-QEG-DKVVIRTQS---TFKNTEISFHLGEEFDETTADDRN-CKSVVSLDGDKLVHVQKWDGKETNFVREIKDGKMVMTLTVGDVVAVRHYEK-A-
	EQUUS_PRZEWALSKII MVEAFCATWKLTDSQNFDEYMKALGVGFATRQVGNVTKPTVIIS-QEG-DKVVIRTQS---TFKNTEISFHLGEEFDETTADDRN-CKSVVSLDGDKLVHVQKWDGKETNFVREIKDGKMVMTLTVGDVVAVRHYEK-A-
	EQUUS_PRZEWALSKII_1 MVDAFVGTWKLVDSKNFDDYMKSIGVGFATRQVANMTKPTTIIE-VNG-DTITIKTHS---TFKNTEISFKLGVEFDETTADDRK-VKSLVTLDGGKLVHVQKWNGQETTLVRELIDGKLILGQTWGPAVCLLTLHSPM-
	ERINACEUS_EUROPAEUS MVEAFCATWKLTDSQNFDEYMKALGVGFATRQVGNVTKPTVIIC-QEG-DKVVIRTQS---TFKNTEISFHLGEEFDETTADDRN-CKSVVSLEGDKLLHVQKWDGKETSFVREIKDGKMVMVSSISSSFFLISFSP-S-
	ESOX_LUCIUS MVDAFCATWKLVDSENFDEYMKSLGVGFATRQVGNVTKPTVIIA-KEG-DQVVIKTQS---TFKNTEISFKLGEEFDEATADDRN-CKSTVSLDGDKLVHVQKWDGKETKFVREIKDGKLVMTLTFEDIVAVRTYEK-A-
	FABP7_HUMAN MVEAFCATWKLTNSQNFDEYMKALGVGFATRQVGNVTKPTVIIS-QEG-DKVVIRTLS---TFKNTEISFQLGEEFDETTADDRN-CKSVVSLDGDKLVHIQKWDGKETNFVREIKDGKMVMVSNFNNTSLARFFNY-M-
	FALCO_CHERRUG MVEAFCATWKLVDSHNFDEYMKALGVGFATRQVGNVTKPTVIIS-SEG-DKVVIRTQS---TFKNTEISFKLGEEFDETTPDDRN-CKSVVTLDGDKLVHVQKWDGKETNFVREIKDGKMVMTLTFGDVVAVRHYEK-A-
	FELIS_CATUS MVEAFCATWKLTDSQNFDEYMKALGVGFATRQVGNVTKPTVIVS-QEG-DKVVIRTQS---TFKNTEISFHLGEEFDETTADDRN-CKSVVSLDGDKLVHVQKWDGKETNFVREIKDGKMVMTLTFGDVVAVRHYEK-A-
	FICEDULA_ALBICOLLIS MVEAFCATWKLVDSHNFDEYMKALGVGFATRQVGNVTKPTVIIS-SEG-DKVVIRTQS---TFKNTEISFKLGEEFDETTPDDRN-CKSVVTLDGEKLVHVQKWDGKETNFVREIKDGKMVMTLTFGDVVAVRHYEK-A-
	FUKOMYS_DAMARENSIS MVEAFVGTWKLVDSKNFDDYMKSLGVGFATRQVACMTKPTTVIE-KNG-DIIVIKTHS---TFKNTEVSFQLGVEFDETTADDRK-VKSLVTLDGGKLVHVQKWDGQETTLVRELIDGKLILTLTHGSAVCVRTYEK-E-
	FUKOMYS_DAMARENSIS_1 MVDAFCATWKLTDSQNFDEYMKALGVGFATRQVGNVTKPTVFIS-QEA-GKVVIRTRC---TFKNTEISFHLGEEFDEISADDRK-CKSLVCLDGDKLIHTQKWDGKETKFVREIKDGKMVLTLTFGDVVCVRHYEK-V-
	FUNDULUS_HETEROCLITUS MVEAFVGTWNLKESENFDDYMKELGVGFATRKVGNLTKPTTIIC-VDG-DKVTVKTQS---TIKNTELSFKLGEEFDETTADDRK-VKSLVTIEDGKLVHVQKWDGKETTLVREVDGNKLTLTLTIGGVVSKRHYEK-A-
	GADUS_MORHUA MVEAFCATWKLVHSENFDDYMKALGVGFATRQVGNVTKPTVVIR-QDG-EKLVIQTQS---TFKNTEISFSLGEEFDEATADDRS-CKTTVSLEGHQLIQVQKWDGKETKFVREIQDGKMVMSLTFEDIHAVRTYEK-A-
	GALEOPTERUS_VARIEGATUS MVDAFVGTWKLVDSKNFDDYMKSIGVGFATRQVASMTKPTTIIE-KNG-DTITIKTQS---TFKSTEISFKLEVEFDETTADDRK-VKSIVTLDGGKLVHVQKWDGQETTLVRELSDGKLILTLTHGSAVSTRTYEK-E-
	GALEOPTERUS_VARIEGATUS_1 MVEAFCATWKLTDSQNFDEYMKALGVGFATRQVGNVTKPTVIIS-QEG-DKVVIRTQS---TFKNTEISFHLGEEFDETTADDRN-CKSVISLDGDKLVHVQKWDGKETNFVREIKDGKMVMTLTFGDVVAVRHYEK-A-
	GALLUS_GALLUS MVEAFCATWKLADSHNFDEYMKALGVGFAMRQVGNVTKPTVIIS-SEG-DKVVIRTQS---TFKNTEISFKLGEEFDETTPDDRN-CKSVVTLDGDKLVHVQKWDGKETNFVREIKDGRMVMTLTFGDVVAVRHYEK-A-
	GEKKO_JAPONICUS MVEAFCATWKLTDSQNFDEYMKALGVGFATRQVGNVTKPTVIIS-QEE-NKVVIRTQS---TFKNTEISFKLGEEFDETTADDRN-CKSVVTLDGDKLVHVQKWDGKETKFVREITDDKMVMTLTFGDIVAVRHYEK-A-
	GOBIONOTOTHEN_GIBBERIFRONS MVEKFVGTWKMISSDNFDDYMKAIGVGFATRQVGNRTKPNLVVS-VDDQGFVCLKSQS---TFKTTEIKFKLNEPFEETTADDRK-TRTVVTLENGKLVQKQSWDGKETNIEREIEDGKLVAKCIMGDVIAVRTYVMEG-
	GORILLA_GORILLA MVEAFCATWKLTDSQNFDEYMKALGVGFATRQVGNVTKPTVIIS-QEG-DKVVIRTLS---TFKNTEISFHLGEEFDETTADDRN-CKSVVSLDGDKLVHIQKWDGKETNFVREIKDGKMVMTLTFGDVVAVRHYEK-A-
	HALIAEETUS_LEUCOCEPHALUS MVDAFLGTWKLVDTANFDEYMKALGVGFATRQVASLTKPTTIIE-VAG-DKITVKTQS---TFKNTEISFKLGEEFDETTADDRH-VKSKVTLDGGKLVHVQKWDGKETSLVRELKDGKLILTLTMGNVVSTRTYEK-A-
	HALIAEETUS_LEUCOCEPHALUS_1 MVEAFCATWKLVDSHNFDEYMKALGVGFATRQVGNVTKPTVIIS-SEG-DKVVIRTQS---TFKNTEISFKLGEEFDETTPDDRN-CKSVVTLDGDKLVHVQKWDGKETNFVREIKDGKMVMTLTFGDVVAVRHYEK-A-
	HAPLOCHROMIS_BURTONI MVEAFCATWKLVDSQNFDDYMKALGVGFATRQVGNVTKPTVVIS-QDG-DKVVVKTQS---TFRNTELSAKLGEEFDETTPDDRH-VKSTFSMDGDTFVHVQKWDGKETKFVREIKDGKMVMTLTFEGVQAVRTYEK-A-
	HETEROCEPHALUS_GLABER MVEAFCATWKLTDSQNFDEYMKALGVGFATRQVGNVTKPTVIIS-QEA-GKVVIRTQC---TFKNTEISFHLGEEFDEISVDDRK-CKSVVSLEGDKLIHTQKWDGKETKFVREIKDGKMVLTLTFGDIVCVRHYEK-M-
	HETEROCEPHALUS_GLABER_1 MVEAFVGTWKLVDSKNFDDYMKSLGVGFATRQVACMTKPTTVIE-KNG-DTIVIKTHS---TFKNTEVSFQLGVEFDETTADDRK-VKSLVTLDGGKLVHVQKWDGQETTLVRELIDGKLILTLTHGSAVCVRTYEK-E-
	ICTALURUS_FURCATUS MADVFVGTWNLKESKNFDEYMKALGVGFATRQVGCMTKPTTIIS-IDG-DVITLKTSS---TFKSTEINFKLGEEFDETTADDRK-VKSLVTLDGSKLIHVQKWDGKETTLVREVDGNNLTLTLTLGDVVSTRSYVK-A-
	ICTALURUS_PUNCTATUS MADVFVGTWNLKESKNFDEYMKALGVGFATRQVGSMTKPTTIIS-IDG-DVITLKTSS---TFKSTEINFKLGEEFDETTADDRK-VKSLVTLDGSKLIHVQKWDGKETTLVREVDGNNLTLTLTLGDVVSTRSYVK-A-
	ICTIDOMYS_TRIDECEMLINEATUS MVEAFCATWKLTDSQNFDEYMKALGVGFATRQVGNVTKPTVIIS-QEG-DKVVIKTQC---TFKNIEISFHLGEEFDEISADDRS-CKSVVNLDGDKLIHVQKWDGKETTLVREIKDGKMVVTLIFGDVVAVRYYEK-A-
	JACULUS_JACULUS MVEAFCATWKLTDSQNFDEYMKALGVGFATRQVGNVTKPTVIIT-QEG-GKVVIRTQC---TFKNTEISFQLGEEFDETSIDDRS-CKSVVRLDGNKLVHVQKWDGKETKFIREIKDGKMVVTLTFGDVVAVRCYEK-A-
	LARIMICHTHYS_CROCEA MVDAFCATWKLVDSENFDDYMKALGVGFATRQVGNVTKPTVIIS-QEG-DKVVVRTQS---TFKNTEISFKLGEEFDETTADDRN-CKSTVTLDGDKLVHVQKWDGKETKFVREIKDGKMVMNLTFEDIHAVRSYEK-A-
	LARIMICHTHYS_CROCEA_A MVDAFCATWKLVDSQNFDDYMKALGVGFATRQVGNVTKPTVVIS-QDG-EKVVVKTLS---TFRNTEISSKLGEEFEETTPDDRQ-VKSTFTMEGDKLVQVQRWDGKETRFVREIKDGKMVMTLTFEGVQAVRTYEK-A-
	LARIMICHTHYS_CROCEA_B MVEQFVGKWTLTSSENFDDYMKAIGVSFATRQMGNMAKPDLLIS-VDD-GVISMKSES---TFKTTEIKFKLNEEFDETTADGRK-TKTIVTLDNGKLVQLQSWDGKKTTLEREIQGGKLTAKCVMDDVVAVRTYEKAA-
	LASIURUS_CINEREUS -------TWKLVDSKNFDDYMKSIGVGFATRQVANMTKPTTIIE-VSG-DTITIKTQS---TFKNTEISFKLGVEFDETTADDRK-VKSTVTLDGGKLIHVQKWDGQETKLVRELVDGKLILTLTHGNVVCTRTYEK-E-
	LATIMERIA_CHALUMNAE MVDAFCATWKLVDSQNFDEYMKALGVGFATRQVGNVTKPTIIIS-CEG-DQVVIKTQS---TFKNTEIRCKLGDEFDETTPDDRN-CKSTLSLDGDKLVHVQKWDGKETNFVREIKDGKMVMTLTFGDVVAVRTYEK-A-
	LEPISOSTEUS_OCULATUS MVDAFCSTWKLVDSQNFDEYMKALGVGFATRQVGNVTKPTIIIS-KEG-DKLVIKTQS---TFKNTEISFKLGEEFDETTADDRN-CKSTVSLDGDKIVHVQKWDGKETKFVREIKDGKMIMTLNFGDVQAVRTYEK-A-
	LEPISOSTEUS_OCULATUS_A MVEAFVGTWNLQESKNFDDYMKAIGVGFATRQVGSMTKPTTIIS-VDG-DTVIVRTQS---TFKNTEIKFKLGEEFDETTADDRK-VKSLVTVDGGKLVHVQKWEDKETSLVREVNGNQLVLTLTMGDVVSTRTYVK-A-
	LEPTONYCHOTES_WEDDELLII MVEAFCATWKLTDSQNFDEYMKALGVGFATRQVGNVTKPTVIIS-QDG-DKVVIRTQS---TFKNTEISFHLGEEFDETTADDRN-CKSVVSLDGDKLVHVQKWDGKETNFVREIKDGKMAMTLTFGDVVAVRHYEK-A-
	LEPTONYCHOTES_WEDDELLII_1 MVDAFVGTWKLVDSKNFDDYMKSIGVGFTTRQVANVTKPTTVIE-VNG-DTIIIKTHS---TFKNTEISFKLGVEFDETTADDRK-VKSTVMLHGGKLVHVQKWEGQETTLVRELVDGKLILTLTHGSTVCTRTYEK-E-
	LIPOTES_VEXILLIFER_1 MVDAFVGTWKLVDSKNFDDYMRSIGVGFATRQVANVTKPTTVIE-VNG-DTITIKTQS---TFKNTEVSFKLGVEFDETTADDRK-VKSIVTLDGGKLVHVQKWNGQETTLVREVVAGKLILTLTHCNAVCTRTYEK-G-
	LIPOTES_VEXILLIFER_2 MVEAFCATWKLTDSQNFDEYMKALGVGFATRQVGNVTKPTVIIS-QEG-DKVVIRTQS---TFKNTEISFHLGEEFDETTPDDRN-CKSVVSLDGDKLVHVQKWDGKETNFVREIKNGKMVMTLTFGDVVAIRHYEK-A-
	LOXODONTA_AFRICANA MVEAFCATWKLTDSQNFDEYMKALGVGFAVRQVGNVTKPTVIIS-QEG-DKVVIRTQS---TFKNTEISFHLGEEFDETTADDRN-CKSVITLDGDKLVHVQKWDGKETNFVREIKDGKMVMTLTFGDVVAVRHYDK-A-
	MACACA_FASCICULARIS MVEAFCATWKLTDSQNFDEYMKALGVGFATRQVGNVTKPTVIIS-QEG-DKVVIRTLS---TFKNTEISFHLGEEFDETTADDRN-CKSVVSLDGDKLVHVQKWDGKETNFVREIKDGKMVMVSNFNNTSLARFFNY-I-
	MACACA_MULATTA MVEAFCATWKLTDSQNFDEYMKALGVGFATRQVGNVTKPTVIIS-QEG-DKVVIRTLS---TFKNTEISFHLGEEFDETTADDRN-CKSVVSLDGDKLVHVQKWDGKETNFVREIKDGKMVMTLTFGDVVAVRHYEK-A-
	MACROPUS_EUGENII MADAFVGTWKLIDSKNFDDYMKSIGVGFATRQVGNMTKPTTIIQ-ISG-DTITLKTQS---TFKNTEISFKLGVEFDETTADDRK-VKSLVTLDGGKLVHVQKWDGQETTLVRELQDGKLILTLTHGSAVCVRTYEK-E-
	MAYLANDIA_ZEBRA MVEAFCATWKLVDSQNFDDYMKALGVGFATRQVGNVTKPTVVIS-QDG-DKVVVKTQS---TFRNTEFSAKLGEEFDETTPDDRH-VKSTFSMDGDKFVHVQKWDGKETKFVREIKDGKMVMTLTFEGVQAVRTYEK-A-
	MAYLANDIA_ZEBRA_1 MVEAFCATWKLVDSQNFDDYMKALGVGFATRQVGNVTKPTVVIS-QDG-DKVVVKTQS---TFRNTEFSAKLGEEFDETTPDDRH-VKSTFSMDGDKFVHVQKWDGKETKFVREIKDGKMVMTLTFEGVQAVRTYEK-A-
	MAYLANDIA_ZEBRA2 MVEAFCATWKLVDSQNFDDYMKALGVGFATRQVGNVTKPTVVIS-QDG-DKVVVKTQS---TFRNTEFSAKLGEEFDETTPDDRH-VKSTFSMDGDKFVHVQKWDGKETKFVREIKDGKMVMTLTFEGVQAVRTYEK-A-
	MELEAGRIS_GALLOPAVO -------------------------VGFAMRQVGNVTKPTVIIS-SEG-DKVVIRTQS---TFKNTEISFKLGEEFDETTPDDRN-CKSVVTLDGDKLVHVQKWDGKETNFVREIKDGRMVMTLTFGDVVAVRHYEK-A-
	MELOPSITTACUS_UNDULATUS MAEAFCGTWKLVDSQNFDEYMKALGVGFATRQVGNVTKPTVIIS-TEG-DKVVIRTQS---TFKNTEIIFKLGEEFDETTPDDRN-CKSVVTLDGNKLVHVQKWDGKETNFVREIKDGKMVMTLTFGDVVAVRHYEK-A-
	MEROPS_NUBICUS -VEAFCATWKLVDSHNFDEYMKALGVGFATRQVGNVTKPTVIIS-TEG-DKVVIRTQS---TFKNTEISFKLGEEFDETTPDDRN-CKSVVTLDGDKLVHVQKWDGKETNFVREIKDGKMVMTLTFGDVVAVRHYEK-A-
	MESITORNIS_UNICOLOR MVEAFCATWKLVDSHNFDEYMKALGVGFATRQVGNVTKPTVIIS-SEG-DKVVIRTQS---TFKNTEISFKLGEEFDETTPDDRN-CKSVVTLDGDKLMHVQKWDGKETNFVREIKDGKMVMTLTFGDVVAVRHYEK-A-
	MESOCRICETUS_AURATUS MVDAFCATWKLTDSQNFDEYMKALGVGFATRQVGNVTKPTVIIS-QEG-GKVVIRTQC---TFKNTEISFQLGEEFEETSIDDRN-CKSVVRLDGAKLIHVQKWDGKETDCVREIKDGKMVVTLTFGDVVAVRCYEK-A-
	MESOCRICETUS_AURATUS_1 MVDAFVGTWKLVDSKNFDDYMKSLGVGFATRQVASMTKPTTIIE-KNG-DNIVIKTHS---TFKNTEISFQLGVQFDEVTADDRK-VKSIVTLDGGKLVHVQKWDGQETTLTRELCDGKLILTLTHGNVVSTRTYEK-E-
	MICROCEBUS_MURINUS MVDAFLGTWKLVDSKNFDDYMKSIGVGFATRQVANMTKPTTIIE-KNG-DTIILKTQS---TFKNTEISFKLGVEFDETTADDRK-VKSTVTLDGGKLVHVQKWNGQETTLVRELSDGKLILTLTHGSVVCTRTYEK-E-
	MICROTUS_OCHROGASTER MVDAFCATWKLTDSQNFDEYMKALGVGFATRQVGNVTKPTVIIS-QEG-GKVVIRTQC---SFKNTEISFQLGEEFEETSIDDRN-CKSVVRLDGDKLIHVQKWDGKETDCVREIKDGKMVVTLTFGDVVAVRCYEK-A-
	MICROTUS_OCHROGASTER_1 MADAFVGTWKLVDSKNFDDFMKSLGVGFATRQVANMTKPTTIIE-KNG-DTLVIKTHS---TFKNTEISFQLGVEFDEVTADDRK-VKSIVTLDGGKLVHVQKWDGQESTLVRELCDGKLILTLTHGNVVSTRTYEK-E-
	MONODELPHIS_DOMESTICA MVEAFCATWKLTDSHNFDEYMKALGVGFATRQVGNVTKPTVIIS-QEG-DKVVIRTQS---TFKNTEISFHLGEEFDETTPDDRN-CKSVVSLDGDKLVHVQKWDGKETNFVREIKDGKMVMTLTFGDVVAVRHYEK-A-
	MUS_MUSCULUS MVDAFCATWKLTDSQNFDEYMKALGVGFATRQVGNVTKPTVIIS-QEG-GKVVIRTQC---TFKNTEINFQLGEEFEETSIDDRN-CKSVVRLDGDKLIHVQKWDGKETNCTREIKDGKMVVVLIFILVVA-------S-
	MUSTELA_PUTORIUS_FURO MVEAFCATWKLTDSQNFDEYMKALGVGFATRQVGNVTKPTVIIS-QEA-DKVVIRTQS---TFKNTEISFHLGEEFDETTADDRN-CKSVVSLDGDKLVHVQKWDGKETNFVREIKDGKMVMTLTFGDVVAVRHYEK-A-
	MYOTIS_BRANDTII MADAFAGTWKLVDSKNFDDYMKSIGVGFATRQVASMTKPTTIIE-ING-DTIILKTQS---TFKNTEISFKLGVEFDETTADDRK-VKSTVTLDGGKLVHVQKWDGQETKLVRELVDGKLILTLTHNNVVCTRTYEK-E-
	MYOTIS_BRANDTII_1 MVEAFCATWKLTDSQNFDEYMKALGVGFATRQVGNVTKPTVIIS-QEG-GKVVIRTQS---TFKNTEISFHLGEEFDETTADDRN-CKSVVSLDGDKLVHVQKWDGKETNFVREIKDGKMVMTLTFGDVVAVRHYEK-A-
	MYOTIS_DAVIDII MADAFAGTWKLVDSKNFDDYMKSIGVGFATRQVASMTKPTTIIE-ING-DMITLKTQS---TFKNTEISFKLGVEFDETTADDRK-VKSTVTLDGGKLVHVQKWDGQETKLVRELVDGKLILTLTHGNVVCTRTYEK-E-
	MYOTIS_LUCIFUGUS MVEAFCATWKLTDSQNFDEYMKALGVGFATRQVGNVTKPTVIIS-QEG-GKVVIRTQS---TFKNTEISFHLGEEFDETTADDRN-CKSVVSLDGDKLVHVQKWDGKETNFVREIKDGKMVMTLTFGDVVAVRHYEK-A-
	NANNOSPALAX_GALILI MVDAFCATWKLSDSQNFDEYMKVLGVGFATRQVGNVTKPTVIIS-QEG-GKVVIRTQC---TFKNTEISFQLGEEFEETSIDDRN-CKSVIKLDGDKLIHVQKWDGKETHCIREIKDGKMIVTLTFGDVVAIRCYEK-A-
	NANNOSPALAX_GALILI_1 MVDAFVGTWKLVDSKNFDDYMKSLGVGFATRQVASMTKPTTIIE-KNG-DTIVIKTHS---TFKNTEISFHLGVEFDETTADDRK-VKSLVTLDGGKLVHVQKWDGQETTLTRELSDGKLILTLTHGNVVSTRIYEK-E-
	NEOLAMPROLOGUS_BRICHARDI MVEAFCATWKLVDSQNFDDYMKALGVGFATRQVGNVTKPTVVIS-QDG-DKVVVKTQS---TFRNTELSAKLGEEFDETTPDDRH-VKSTFSMDGDKFVHVQKWDGKETKFVREIKDGKMVMTLTFEGVQAVRTYEK-A-
	NOMASCUS_LEUCOGENYS MVEAFCATWKLTDSQNFDEYMKALGVGFATRQVGNVTKPTVIIS-QEG-DKVVIRTLS---TFKNTEISFHLGEEFDETTADDRN-CKSVVSLDGDKLVHIQKWDGKETNFVREIKDGKMVMTLTFGDVVAVRHYEK-A-
	NOTOTHENIA_CORIICEPS MVDAFCATWKLVDSENFDEYMKALGVGFATRQVGNVTKPTVIIS-QEG-DKVVVRTQS---TFKNTEISFKLGEEFDETTADDRN-CKSTVTMDGDKLVHVQKWDGKETKFVREIKDGKLVMNLTFEDIHASRSYEK-A-
	NOTOTHENIA_CORIICEPS_A MVDAFCGTWKLVDSQNFDEYMKALGVGFATRQVGNVTKPTVVIE-QDG-DKVVLKTQS---TFRNTEVSAKLGEEFDETTPDDRH-VKSTFSMEGDTFVQVQKWDGKETKFVREMKDGKLVATVTFEGVQAVRIYEK-A-
	OCHOTONA_PRINCEPS MVEAFCATWKLVDSQNFDEYMKALGVGFATRQVGNVTKPTVIIS-QEG-DKVVIRTQS---TFKNTEISFRLGQEFDELSVDDRN-CKSVISLNGDKLVHVQKWDGKQTVFVREIKDGKMIVTLTFGDVVAVRHYEK-A-
	OCHOTONA_PRINCEPS_1 MVDAFLATWKLVESKNFDDYMKSLGVGSAARQVPNMTKSTTIIE-KKG-DTIVLKTQS---TFKNTDIRFKLGVEFDETTANDRK-VKSIVTLDGDKLVHVQKWDGQETTLVRELSDGKLFLTLTHCSALSTRTYAK-D-
	OCTODON_DEGUS MVEAFCAVWKLTDSQNFDEYMKALGVGFATRQVGNVTKPTVIIS-QEA-GRVVIRTQC---TFKNTEISFQLGEEF-EISADDRK-CKSVVSLDGDKLVHIQKWDGKETKFVREIKDGKMVMTLTFGDVVCVRHYEK-V-
	OCTODON_DEGUS_1 MVEAFLGTWKLVDSKNFDDYMKSLGVGFATRQVACMTKPTTIIE-KNG-NTIIIKTHS---TFKNTEINFDLGVEFDEKTADDRN-VKSIVTLDGGKLIHVQKWDGQESTLVRELVDGKLILTLTHGSAVCVRTYEK-E-
	OCTODON_DEGUS_2 MVEAFCAVWKLTDSQNFDEYMKALGVGFATRQVGNVTKPTVIIS-QEA-GRVVIRTQC---TFKNTEISFQLGEEF-EISADDRK-CKSVVSLDGDKLVHIQKWDGKETKFVREIKDGKMVMTLTFGDVVCVRHYEK-V-
	ODOBENUS_ROSMARUS_DIVERGENS MVEAFCATWKLTDSQNFDEYMKALGVGFATRQVGNVTKPTVIIS-QDG-DKVVIRTQS---TFKNTEIRFHLGEEFDETTADDRN-CKSVVSLDGDKLVHVQKWDGKETNFVREIKDGKMAMTLTFGDVVAVRHYEK-A-
	OIKOPLEURA_DIOICA M--ALAGKWKLDKNENFDEYMKKVGVGWVLRKAGATVSSTTEIT-QEG-NGIRVNTQS---TVKSANVLFVPGVEQDVTTMDGRK-VKSTLNGDMNSFIIVEKWDGRETTLKWELVGEEVHLTLTCDEVVCKRTHKRC--
	ONCORHYNCHUS_MYKISS MAEAFAGTWNLKDSKNFDEYMKALGVGFATRQVGGMTKPTTIIE-VAG-DTVTLKTQS---TFKNTEISFKLGAEFDETTADDRK-VKSLITIDGGKMVHVQKWDGKETTLVREVSGNALELTLTLGDVVSTRSYVK-A-
	ONCORHYNCHUS_MYKISS_A MVDAFCATWKLVDSENFDEYMKALGVGFATRQVGNVTKPTVIIS-KEG-DKVVVKTQS---TFKNTEISFNLGEEFDEVTADDRN-CKSTVNLDGDKLAHVQKWDGKETKFVREIKDGKLVMTLTFEDIVAVRTYEK-A-
	ONYCHOSTOMA_MACROLEPIS MVDKFVGTWKMTTSDNFDEYMKAIGVGFATRQVGNRTKPNLVVC-VDDQGLICMKSQS---TFKTTEIKFKLNESFEEITADDRK-TTTVVTLENGKLMQKQTWDGKESTIEREVTDGKLVAKCTMGDVVAVRTYVKEA-
	ORCINUS_ORCA MVEAFCATWKLTDSQNFDEYMKALGVGFATRQVGNVTKPTVIIS-QEG-DKVVIRTQS---TFKNTEISFHLGEEFDETTPDDRN-CKSVVSLDGDKLVHVQKWDGKETNFVREIKNGKMVMTLTFGDVVAIRHYEK-A-
	OREOCHROMIS_NILOTICUS MVEAFCATWKLVDSQNFDDYMKALGVGFATRQVGNVTKPTVVIS-QDG-DKVVVKTQS---TFRNTELSAKLGEEFDETTPDDRH-VKSTFSMDGDKFVHVQKWDGKETKFVREIKDGKMVMTLTFEGVQAVRTYEK-A-
	OREOCHROMIS_NILOTICUS_2 MVDTFCATWKLIESENFDEYMKGLGVGFATRQVGNVTKPTVIIS-QEG-DKVVIRTQS---TFKNTEISFKLGEEFDETTADDRN-CKSTVTLEGDKLVHVQKWDGKETKFVREIKDDKLVMNLTFEDIHAVRTYEK-A-
	ORNITHORHYNCHUS_ANATINUS MCSRFVGTWRLSSSENFEDYMKALGVGLATRKLGNLAKPSVTIS-MKG-DTVTLRTDS---TLKSTEISFKLGQEFDETTADNRK-TRSVVTLDKGALNHVQKWDGKQTTIKRKLVDGKMVVECTMKGVVCTRVYEK-A-
	ORYCTEROPUS_AFER MVDAFAGTWKLVDSKNFDDYMKSIGVSFATRQVGNMTKPTTIIK-VNG-DLITVKTQS---TFKNTEINCKLGVEFDETTADDRK-VKSTMTLDGGKLVHVQKWNGQETTLVRELSDGKLILTLSHGSVVSTRTYEK-E-
	ORYCTEROPUS_AFER_1 MVEAFCATWKLTDSQNFDEYMKALGVGFAIRQVGNVTKPTVIIS-QEG-DKVVIRTQS---TFKNTEISFHLGEEFDETTADDRN-CKSVVTLDGDKLIHVQKWDGKETNFVREIKDGVMVMTLTFGDVVAVRHYEK-A-
	ORYCTOLAGUS_CUNICULUS MVEAFCATWKLTDSQNFDEYMKALGVGFATRQVGNVTKPTVIIS-QEG-DKVVIRTQS---TFKNTEISFRLGEEFDEISVDDRN-CKSVISLDGDKLVHVQKWDGKQTNFVREIKDGKMIVTLTFGDVVAVRHYEK-A-
	ORYZIAS_LATIPES MVDAFCATWKLVDSENFDEYMKALGVGFATRQVGNVTKPTVTIS-HEG-DKVVIRTQS---TFKNTEISFKLGEEFDETTVDDRN-CKSTVTLDGDKLVHVQKWDGKETKHVREIKDGKLIMNLTFGDVHAVRTYEK-A-
	ORYZIAS_LATIPES_B MVDSFCATWKLVDSQNFDEYMKALGVGFATRQVGNVTKPTIVIS-QDG-DKVVVKTQS---TFRNTELSAKLGEEFDETTPDDRH-VKSTFTMDGDKFVHTQKWDGKETTFVREIKDGKMVMTLNFDGVTAVRTYEK-A-
	OSMERUS_MORDAX MVDTFCATWKLVDSENFDEYMKALGVGFATRQVGNVTKPTVVIA-KEG-DKVVIKTQS---TFKNTEISFKLGEEFDESTADDRN-CKSTVTMDGDKLVYVQKWDGKETTFVRELKDGKLVMNLKFEDIVAVRTYEK-A-
	OSMERUS_MORDAX_A MVDAFCATWKLIDSQNFDEYMKALGVGFATRQVGNVTKPTIVVS-QEG-GKVVVKTLS---TFKNTEISFKLGEEFDETTADDRN-VKSTVTMEGDKLVHVQKWGGKETKFVREIKDGKLVMTLTFEGVQAVRTYEK-A-
	OTOLEMUR_GARNETTII MVEAFCATWKLTDSQNFDEYMKALGVGFATRQVGNVTKPTVIIS-QEG-DKVVIRTQS---TFKNTEISFHLGEEFDETTADDRN-CKSVVSLDGDKLVHVQKWDGKETNFVREIKDGKMVMTLTFGDVVAVRHYEK-A-
	OVIS_ARIES MVEAFCATWKLTESQNFDEYMKALGVGFATRQVGNVTKPTVIIS-QEG-DRVVIRTQS---TFKNTEISFHLGEEFDETTADDRN-CKSVVSLDGDKLVHVQKWDGKETNFVREIKDGKMVMTLTFGDVVAVRHYEK-A-
	PAN_PANISCUS MVEAFCATWKLTDSQNFDEYMKALGVGFATRQVGNVTKPTVIIS-QEG-DKVVIRTLS---TFKNTEISFQLGEEFDETTADDRN-CKSVVSLDGDKLVHIQKWDGKETNFVREIKDGKMVMTLTFGDVVAVRHYEK-A-
	PAN_TROGLODYTES MVEAFCATWKLTDSQNFDEYMKALGVGFATRQVGNVTKPTVIIS-QEG-DKVVIRTLS---TFKNTEISFQLGEEFDETTADDRN-CKSVVSLDGDKLVHIQKWDGKETNFVREIKDGKMVMTLTFGDVVAVRHYEK-A-
	PANTHERA_TIGRIS_ALTAICA MVDAFVGTWKLVDSKNFDDYMKSIGVGFATRQVANMTKPTTIIE-RNG-DTVTIKTHS---TFKNTEISFQLGVEFDETTADDRK-VKSIVTLDGGKLVHLQKWNGQETTLVRELVDGKLILTLTHGSVVCTRTYEK-E-
	PANTHOLOPS_HODGSONII MVEAFCATWKLTESQNFDEYMKALGVGFATRQVGNVTKPTVIIS-QEG-DRVVIRTQS---TFKNTEISFHLGEEFDETTADDRN-CKSVVSLDGDKLVHVQKWDGKETNFVREIKDGKMVMTLTFGDVVAVRHYEK-A-
	PAPIO_ANUBIS MVEAFCATWKLTDSQNFDEYMKALGVGFATRQVGNVTKPTVIIS-QEG-DKVVIRTLS---TFKNTEISFHLGEEFDETTADDRN-CKSVVSLDGDKLVHVQKWDGKETNFVREIKDGKMVMTLTFGDVVAVRHYEK-A-
	PARACHAENICHTHYS_CHARCOTI MVEKFVGTWKMISSDNFDDYMKAIGVGFATRQVGNRTKPNLVVS-VDDQGFVCLKSQS---TFKTTEIKFKLNEPFEETTADDRK-TKTVVTLENGKLVQKQSWDGKETHIEREIEDGKLVAKCIMGDVIAVRTYVMEA-
	PELODISCUS_SINENSIS MVDAFCATWKLTDSQNFDEYMKALGVGFATRQVGNVTKPTVIIS-KEG-DKVVIRTQS---TFKNTEISFKFGEEFEETTPDDRN-CKSVVTLEGDKLVHVQKWDGKETNFVREIKDGKMVMTLTFGDVVAVRHYEK-A-
	PERCA_FLAVESCENS MVEKFVGTWKMISSENFDDYMKAIGVGFATRQVGNRTKPNLIVT-VDDQGIVCLKSQS---TFKTTEIKFKLNEPFEEITADDRK-TMTVVTLENDKLVQKQSWDGKETNIEREISDGKLIAKCIMGDVIAVRMYVKEA-
	PEROMYSCUS_MANICULATUS_BAIRDII_1 MVEAFCATWKLTDSQNFDEYMKALGVGFATRQVGNVTKPTVIIS-QEG-GKVVIRTQC---TFKNTEISFQLGEEFEETSIDDRN-CKSVVRLDGDKLIHVQKWDGKETDCVREIKDGKMIVTLTIGDTVAVRCYEK-A-
	PETROMYZON_MARINUS MAEAYCGTWRLTNSVNFDSYMKAIGISFAVRKIGNMTKPIQEII-SDG-ENVTIKNMS---SFKNTEVVCKLGEEFKEMTADGRE-VQSVISMQGDKLVQVQKWDNKESILTRELKDGKLILTCRIGDVECVRTYEK---
	PHASIANUS_COLCHICUS MVEAFVGTWKLVDTANFDEYMKALGVGFATRQMAGLTKPTTIIE-VDG-DKVTVKTHS---TFKNTEIGFKLGEEFDETTADDRH-VKSLVKLDGGKLVHVQKWDGKETSLVRELKDGKLILTLTMGSVVSTRTYEK-A-
	PHYSETER_CATODON MVEAFCATWKLTDSQNFDEYMKALGVGFATRQVGNMTKPTVIIS-QEG-DKVVIRTQS---TFKNTEISFHLGEEFDETTPDDRN-CKSVVSLDGDKLVHVQKWDGKETNFVREIKNGKMVMTLTFGDVVAIRHYEK-A-
	PHYSETER_CATODON_1 MVDAFVGTWKLVDSKNFDDYMRSIGVGFATRQVANMTKPTTIIE-VNG-DTITIKTQS---AFKNTEISFKLGVEFDETTADDRK-VKSIVTLDGGKLVHMQKWNGQETTLVREVVSGKLILTLTHCSAVCTRTYEK-G-
	POECILIA_FORMOSA MVDAFCATWKLVESENFDEYMKALGVGFATRQVGNVTKPTVIIS-QEG-DKVVIRTQS---TFKNTEISFTLGEEFDETTADDRN-CKSTVTLDGDKLVHVQKWDGKETKFVREIKDGKMIMNLTFEDIHAVRTYEK-A-
	POECILIA_FORMOSA_1 MVEAFVGTWNLKESEKFDDYMKELGVGFATRKIGNMTKPTTIIS-VDG-DTVTVKTQS---SIKNTELSFKVGEEFDETTADDRK-VKSLVTVEDGKLVHVQKWDGKETSLVREVDGNKLTLTLKIGDVVCMRRYEK-A-
	POECILIA_RETICULATA MADAFCATWKLVESENFDEYMKALGVGFATRQVGNVTKPTVIIS-QEG-DKVVIRTQS---TFKNTEISFTLGEEFDETTADDRN-CKSTVTLDGDKLVHVQKWDGKETKFVREIKDGKMIMNLTFEDIHAVRTYEK-A-
	POECILIA_RETICULATA_1 MVEAFVGTWNLKESEQFDEYMKELGVGFATRKIGNMTKPTTIIS-VDD-DTVTVKTQS---SIKNTELSFKIGKEFDETTADDRK-VKSLVTVEDGKLVHVQKWDGKETSLVREVDGNKLTLTLKIGEVVCTRRYEK-A-
	PONGO_ABELII MVEAFCATWKLTDSQNFDEYMKALGVGFATRQVGNVTKPTVIIS-QVG-DKVVIRTLS---TFKNTEISFHLGEEFDETTADDRN-CKSVVSLDGDKLVHIQKWDGKETNFVREIKDGKMVMTLTFGDVVAVRHYEK-A-
	PROCAVIA_CAPENSIS MCKKFLGTWKLVSSENFDGYMKALGVGLATRKLGNLAKPRVIIS-KKG-DIITIRTES---TFKNTEISFKLGQEFEETTADNRK-TKSIVTSERGSLNHVQKWDGKETTIKRKVADGKMVVECMFKGIVCTRIYEK-V-
	PSEUDOPODOCES_HUMILIS MVEAFCATWKLVDSHNFDEYMKALGVGFATRQVGNVTKPTVIIS-SEG-DKVVIRTQS---TFKNTEISFKLGEEFDETTPDDRN-CKSVVTLDGEKLVHVQKWDGKETNFVREIKDGKMVM-------VSIEYTEH-L-
	PTEROPUS_VAMPYRUS -----------TDSQNFDEYMKALGVGFATRQVGNVTKPTVIIS-QEG-DKVVIRTQS---TFKNTEISFHLGEEFDETTADDRN-CKSVVSLDGDKLVHVQKWDGKETNFVREIKDGKMVMVSNLPNINSLARFLN-V-
	PUNDAMILIA_NYEREREI MVDAFCATWKLIESENFDEYMKGLGVGFATRQVGNVTKPTVIIS-QEG-DKVVIRTQS---TFKNTEISFKLGEEFDETTADDRN-CKSTVTLEGDKLVHVQKWDGKETKFVREIKDDKMVMNLTFEDIHAVRTYEK-A-
	PYTHON_BIVITTATUS MAEAFAGVWKLVESVNFDEYMKALEVNFATRQIANLTKPTTIIE-VNG-INVTIKTQS---TFKNTEISCVLGEEFDETTADSRH-VKSIITLDGGKLVHVQKWDGKETSLVREIKDGKLILTLTMGDVVCTRTYHK-E-
	PYTHON_BIVITTATUS_1 MVEAFCATWKLIDSQNFDEYMKGLGVGFATRQVGNVTKPTVIIC-QEG-DRVVIRTQS---TFKNTEISFKLGEEFDEVTADDRN-CKSVVSMDGDKLVHVQRWDGKETNFVREIKDGKMVMTLTFGDIVAVRQYEK-A-
	RACHYCENTRON_CANADUM MADAFIGTWNLKESEKFDDYMKELGVGFATRKVGNLTKPTTIIS-LDG-DKVTVKTQS---TIKNTELSFKLGEEFDETTADDRK-VKSIVTIEDGKMVHIQRWDGKETSLVREVNGNALTLTLTLGQVVCTRYYVK-A-
	RATTUS_NORVEGICUS MVDAFCATWKLTDSQNFDEYMKALGVGFATRQVGNVTKPTVIIS-QEG-GKVVIRTQC---TFKNTEISFQLGEEFEETSIDDRN-CKSVIRLDGDKLIHVQKWDGKETNCVREIKDGKMVVTLTFGDVVAVRCYEK-A-
	RHINOPITHECUS_ROXELLANA MVDAFLGTWKLVDSKNFDDYMKSIGVGFATRQVGNMTKPTTIIE-KNG-DILTLKTHS---TFKNTEINFKLGVEFDETTADDRK-VKSIVTLDGGKLVHLQKWDGQETTLVRELIDGKLILTLTHGTAVCTRTYEK-E-
	RHINOPITHECUS_ROXELLANA_1 MVEAFCATWKLTDSQNFDEYMKALGVGFATRQVGNVTKPTVIIS-QEG-DKVVIRTLS---TFKNTEISFHLGEEFDETTADDRN-CKSVVSLDGDKLVHVQKWDGKETNFVREIKDGKMVMTLTFGDVVAVRHYEK-A-
	SACCOGLOSSUS_KOWALEVSKII M-PNFAGTWMHVKSENFSEYLKANGLNFLLASMMSKASPTLEIH-QTG-DEFVIRTIT---TMKTREQQFTVGQAFEEVHWSGGT-KQSIAIFEGDKLVIKSVVDPENPVIERELDETELMMTLRKGDVVAKRYFKKRD-
	SAIMIRI_BOLIVIENSIS MVEAFCATWKLTDSQNFDEYMKALGVGFATRQVGNVTKPTVIIS-QEG-DKVVIRTLS---TFKNTEISFHLGEEFDETTADDRN-CKSVVSLDGDKLVHVQKWDGKETNFVREIKDGKMVMTLTFGDVVAVRHYEK-A-
	SALMO_SALAR MVDAFCATWKLVDSDNFDEYMKALGVGFATRQVGNVTKPTVIIA-KEG-DKVVVKTQS---TFKNTEISFKLGEEFDEATADDRN-CKSTVSLDGDKLAHVQKWDGKETKFVREIKDGKLVMTLTFEDIVAVRTYEK-A-
	SARCOPHILUS_HARRISII MVEAFCATWKLTDSHNFDEYMKALGVGFATRQVGNVTKPTVIIS-QEG-DKVVIRTQS---TFKNTEISFHLGEEFDETTPDDRN-CKSVVSLDGDKLVHVQKWDGKETNFVREIKDGKMVMTLTFGDVVAVRHYEK-A-
	SCHIZOTHORAX_PRENANTI MADAFIGSWNLKESKNFDDYMKAIGVGFATRQVGSMTKPTTVIS-MEG-DVITLKTVS---TFKTTEINFKLGEEFDETTADDRK-VKSVVTLDGGKLVHVQKWDGKETTLVREVSDNSLTLTLTLGDVVSTRHYVK-A-
	SERINUS_CANARIA MVDAFVGTWKLVDSTNFDEYLKALGVGFATRQVAGFTKPTTIIE-LDG-DKVTVKTQS---TFKNTEITFKLGEEFDETTADDRN-VKSLVTLDGGKLVHVQKWDGKETSLVRELKDGKLVLTLTLGNVVSTRTYEK-A-
	SPARUS_AURATA MVEAFCATWKLVDSQNFDDYMKALGVGFATRQVGNVTKPTVAIS-QDG-DKVVIKTMS---TFRNTETSSKLGEEFDETTPDDRH-VKSTFTLEGDKLVQVQKWDGKETRFVREIKDGKMVMTLTYQGVQAVRTYEK-A-
	SPERMOPHILUS_TRIDECEMLINEATUS_1 MVEAFCATWKLTDSQNFDEYMKALGVGFATRQVGNVTKPTVIIS-QEG-DKVVIKTQC---TFKNIEISFHLGEEFDEISADDRS-CKSVVNLDGDKLIHVQKWDGKETTLVREIKDGKMVVTLIFGDVVAVRYYEK-A-
	STEGASTES_PARTITUS MVDSFCATWKLVDSENFDEYMKALGVGFATRQVGNVTKPTVIIS-QEG-DKVVIRTQS---TFKNTEISFKLGEEFDETTADDRN-CKSTVTLDGDKLIHVQKWDGKETKFVREIKDGKMVMNLTFEDIHAVRTYEK-A-
	STEGASTES_PARTITUS_1 MAESFVGTWNLKNSEKFDEYMKELGVGFATRKVGNMTKPTTIIS-VEG-DTVTVKTQS---TIKNTELSFKLGEEFDETTADDRK-VKSIVTVDSGKMVHIQRWDGKETSLVREVSGNALTLTLTMGDVVCTRHYEK-A-
	STEGASTES_PARTITUS_3 MVDAFCATWKLIDSQHFDDYMKALGVGFATRQVGNVTKPTVVIS-KDG-DKVVVKTLS---TFRNTEISSKLGEEFDETTPDDRH-VKSTFTMEGDKLVQVQKWDGKETRFVREIKDGKMVMTLTFEGVQAVRTYEK-A-
	STRONGYLOCENTROTUS_PURPURATUS MSPDFVGTYLLAKSEKFDEFMCALGVNFFLRKMGNQVTPELTIA-NKG-DHYTFTSVS---TFKTTTLEFDVGKEFETTTPDGRK-VKSTVCVEDGKLVQKESGDGKDCTYIRELSNKDLKVTCLLKDIECIRLYKRTS-
	SUS_SCROFA MVEAFCATWKLTDSQNFDEYMKALGVGFATRQVGNVTKPTVIIS-QEG-DKVVIRTQS---TFKNTEISFHLGEEFDETTADDRN-CKSVVSLDGDKLVHVQKWDGKETNFVREIKDGKMVMTLTFGDVVAVPHYEK-A-
	TAENIOPYGIA_GUTTATA MVEAFCATWKLVDSHNFDEYMKALGVGFATRQVGNVTKPTVIIS-SEG-DKVVIRTQS---TFKNTEISFKLGEEFDETTPDDRN-CKSVVTLDGEKLVHVQKWDGKETNFVREIKDGKMVMTLTFGDVVAVRHYEK-A-
	TAKIFUGU_RUBRIPES MVDAFCATWKLVESENFDDYMKALGVGFATRQVGNVTKPTVIIS-LEG-DKVVVRTQS---TFKNTEISFKLGEEFDETTADDRN-CKSTVSLEGDKLVHVQKWDGKETTFVREIKDGKMVMII------------K-Q-
	TAKIFUGU_RUBRIPES_B MVDAFCATWKLVDSQNFDDYMKALGVGFATRQVGNVTKPTVAIS-KDG-DKVVVKTMS---TFRNTEISAKMGEEFDETTPDDRH-VKSTFSMEGDKLVQVQKWNGKETKFVREIKDGKMVMSLTFEGVTAVRTYEK-A-
	TARSIUS_SYRICHTA_1 MVEAFCGTWKLVDSQNFDEYMKALGVGFATRQVGNVTKPTVIIS-QEG-GKVVIRTQS---TFKNTEIGFHLGEEFDETTADDRN-CKSVVSLDGDKLIHVQKWDGKETNFVREIQDGEMVMTLTFGDVVAVRHYEK-A-
	TETRAODON_NIGROVIRIDIS MVDAFCATWKLVESENFDDYMKALGVGFATRQVGNVTKPTVIIS-QEG-DKVAIRTQS---TFKNTEISFKLGEEFDETTADDRN-CKSTVTLDGDKLVHVQKWDGKETKFVREIKDGKLVMDLTFEDVHAVRTYEK-A-
	TETRAODON_NIGROVIRIDIS_B MVDAFCATWKLVDSQNFDDYMKALGVGFATRQVGNVTKPTVAIS-KDG-DKVVIKTMS---TFRNTEISAKLGEEFDETTPDDRH-VKSTFSMEGDKLMQVQKWNGKETKFVREIKDGKMVMTLTFEGVTAVRTYEK-A-
	TRACHINOTUS_BLOCHII MVDAFCATWKLVDSENFDDYMKALGVGFATRQVGNVTKPTVIIS-QEG-DKVVIRTQS---TFKNTEISFKLGEEFDETTADDRT-CKSTVSLEGDKLVHVQKWDGKETKFVREIKDGKLVMNLTFEDVHAVRTYEK-A-
	TRICHECHUS_MANATUS_LATIROSTRIS MVEAFCATWKLTDSQNFDEYMKALGVSFAVRQVGNVTKPTVIIS-QEG-DKVVIRTQS---TFKNTEISFHLGEEFAETTADDRN-CKSVVSLDGDKLIHVQKWDGKETNFVREVKDGKMVMTLTFGDVVAVRHYEK-A-
	TUPAIA_BELANGERI MVEAFCATWKLTDSQNFDEYMKALGVSFATSQVGNVTKP-VIIS-QEG-DKVVIRTQS---TFKNTEISFHLGEEFDETTADDRN-CKSVVSLDGDKLVHVQKWDGKETKFVREIKDGKMVMVSNFNIILLLTRLFNHM-
	TUPAIA_CHINENSIS_1 MVEAFCATWKLTDSQNFDEYMKALGVGFATRQVGNVTKPTVIIS-QEG-DKVVIRTQS---TFKNTEISFHLGEEFDETTVDDRN-CKSVVSLDGDKLVHVQKWDGKETKFVREIKDGKMVMTLSFGDVVAVRHYEK-A-
	URSUS_MARITIMUS MVDAFVGTWKLVDSKNFDDYMKSIGVGFATRQVANMTKPTTVIE-MNG-DTIIIKTHS---TFKNTEISFKLGVEFDETTADDRK-VKSTVTLDGGKLVHVQKWDGQETTLVRELVDGKLILTLTHGSAVCTRTYEK-E-
	URSUS_MARITIMUS_1 MVEAFCATWKLTDSQNFDEYMKALGVGFATRQVGNVTKPTVIIS-QEG-DKVLIRTQS---TFKNTEISFHLGEEFDETTADDRN-CKSVVSLDGDKLVHVQKWDGKETRFVREIKDGKMVMTLTFGDVVAVRHYEK-A-
	VICUGNA_PACOS MVEAFCATWKLTDSQNFDEYMKALGVGFATRQVGNVTKPTVIIS-QEG-DKVVIRTQS---TFKNTEISFHLGEEFDETTADDRN-CKSVVSLDGDRLVHVQKWDGKETNFVREIKDGKMVMVSKFNNTKSPSFLNH-V-
	XENOPUS_TROPICALIS MVDVFCATWKLIDSQNFDEYMKALGVGFATRQVGNVTKPTVIIN-QEG-DKVVIRTQS---TFKNTEVSFKLGEEFDEATADDRN-CKSTVTLEGDKLVHVQKWDGKETKFVREIKDGKMIMTLTFGDIVSVRQYEK-A-
	XIPHOPHORUS_MACULATUS MVDAFCATWKLVESENFDEYMKALGVGFATRQVGNVTKPTVIIS-QEG-DKVMIRTQS---TFKNTEISFTLGEEFDETTADDRN-CKSTVTLDGDKLVHVQKWDSKETKFVREIKDGKMIMNLTFEDIHAVRTYEK-A-
	XIPHOPHORUS_MACULATUS_2 MVDAFCATWKLVESENFDEYMKALGVGFATRQVGNVTKPTVIIS-QEG-DKVMIRTQS---TFKNTEISFTLGEEFDETTADDRN-CKSTVTLDGDKLVHVQKWDSKETKFVREIKDGKMIMNLTFEDIHAVRTYEK-A-
	XIPHOPHORUS_MACULATUS_B MVEAFCATWTLVESRNFDDYMKALGIPFATRQVGNVTKPATIIS-MDG-DRVVVKTQS---RFRATEVSGKLGEEFDETTSDDRK-VKSTFTMEGDKLVHTQKWDGKETILIREIRNGKMVMTLTFQGVKAIHTYEK-A-
	ZONOTRICHIA_ALBICOLLIS MVESFCATWKLVDSHNFDEYMKALGVGFATRQVGNVTKPTVIIS-TEG-DKVVIRTQS---TFKNTEISFKLGEEFDETTPDDRN-CKSVVTLDGEKLVHVQKWDGKETNFVREIKDGKMVMTLTFGDVVAVRHYEK-A-
;
end;
begin assumptions;
charset DNA=1-417;
charset Pro=418-557;
end;
