# Supplementary material for: Adaptive Evolution of Eel Fluorescent Proteins from Fatty Acid Binding Proteins Produces Bright Fluorescence in the Marine Environment
Source: PLoS One. 2015 Nov 11;10(11):e0140972. doi: 10.1371/journal.pone.0140972 (PMC4641735; doi:10.1371/journal.pone.0140972)
Supplement: S3 Table — (XLSX) [file pone.0140972.s007.xlsx]

## Sheet: MEME results P<0.05
default model NJ
Codon	α	β-	Pr[β=β-]	β+	Pr[β=β+]	p-value	q-value	Branch-site information
57	0.687079	0.193472	0.958804	5.94012	0.0411958	0.0436622	1	[Display]
58	0.454839	0.0326469	0.986109	9.99676	0.013891	0.0250803	0.697231	[Display]
119	1.04834	0.0726094	0.983337	25.2358	0.016663	0.00173587	0.120643	[Display]
130	0.939843	0.0716417	0.946026	16.7264	0.0539745	3.5423e-05	0.00492379	[Display]
134	0.831147	0.185647	0.925302	6.9462	0.074698	0.0020197	0.0935796	[Display]
139	1.06497	0.171456	0.952793	13.784	0.0472068	0.0131724	0.45774	[Display]
BESTMOD NJ
Codon	α	β-	Pr[β=β-]	β+	Pr[β=β+]	p-value	q-value	Branch-site information
46	0.585566	0.333614	0.953632	37.7541	0.046368	0.00132063	0.0917838	[Display]
90	1.16517	0.168966	0.950623	8.91544	0.0493771	0.0464347	0.922061	[Display]
111	0.982406	0.133595	0.993354	52.3195	0.0066459	0.0173373	0.401648	[Display]
119	1.01038	0.0716933	0.982446	25.3449	0.0175537	0.00224123	0.103844	[Display]
130	0.981694	0.0407306	0.918503	10.1488	0.0814969	0.000105746	0.0146986	[Display]
134	0.823354	0.214911	0.926839	5.80006	0.0731605	0.0131589	0.365817	[Display]
138	0.581879	0.421431	0.939818	23.5846	0.0601824	0.0488632	0.848998	[Display]
139	1.10784	0.165431	0.950908	14.1308	0.0490922	0.0121529	0.422313	[Display]
default model ML tree
Codon	α	β-	Pr[β=β-]	β+	Pr[β=β+]	p-value	q-value	Branch-site information
57	0.686903	0.193362	0.958781	5.93715	0.0412195	0.043616	1	[Display]
58	0.45458	0.032723	0.986303	10.1091	0.0136968	0.025053	0.696472	[Display]
119	1.04743	0.0724029	0.98302	25.04	0.0169798	0.00173646	0.120684	[Display]
130	0.93966	0.0716412	0.946037	16.726	0.0539633	3.53799e-05	0.0049178	[Display]
134	0.830949	0.185568	0.925293	6.94439	0.0747068	0.00201584	0.0934006	[Display]
135	1.80423	0.0333246	0.982115	9.5482	0.0178849	0.0474987	0.943188	[Display]
139	1.07184	0.169274	0.951061	12.9231	0.0489387	0.0132208	0.459423	[Display]
BESTMOD ML tree
Codon	α	β-	Pr[β=β-]	β+	Pr[β=β+]	p-value	q-value	Branch-site information
57	0.686903	0.193362	0.958781	5.93715	0.0412195	0.043616	1	[Display]
58	0.45458	0.032723	0.986303	10.1091	0.0136968	0.025053	0.696472	[Display]
119	1.04743	0.0724029	0.98302	25.04	0.0169798	0.00173646	0.120684	[Display]
130	0.93966	0.0716412	0.946037	16.726	0.0539633	3.53799e-05	0.0049178	[Display]
134	0.830949	0.185568	0.925293	6.94439	0.0747068	0.00201584	0.0934006	[Display]
135	1.80423	0.0333246	0.982115	9.5482	0.0178849	0.0474987	0.943188	[Display]
139	1.07184	0.169274	0.951771	13.2336	0.0482289	0.0131985	0.458649	[Display]
default model - collapsed tree
Codon	α	β-	Pr[β=β-]	β+	Pr[β=β+]	p-value	q-value	Branch-site information
30	1.24318	0	0.911452	5.34087	0.0885484	0.0080071	0.139123	[Display]
44	0.900131	0.0640335	0.916398	6.22323	0.0836023	0.00946367	0.119586	[Display]
46	0.560947	0.174626	0.755351	5.02884	0.244649	1.21553e-05	0.000844792	[Display]
69	0.660314	0	0.768824	3.44744	0.231176	4.22254e-05	0.00146733	[Display]
87	0.354061	0	0.868189	3.43825	0.131811	4.00956e-08	5.57328e-06	[Display]
111	0.670469	0.102354	0.989458	858.334	0.0105415	0.0039442	0.091374	[Display]
116	1.06415	0.0667073	0.796379	3.51627	0.203621	0.0157317	0.182225	[Display]
123	0.829187	0.0198601	0.824107	3.47758	0.175893	0.00670225	0.133088	[Display]
124	1.32882	0	0.922675	4.64565	0.0773253	0.00912052	0.140861	[Display]
130	1.10254	0.164361	0.909069	16.0945	0.0909308	0.000389719	0.0108342	[Display]
133	1.02007	0.00531136	0.963036	26.5976	0.0369635	3.83154e-05	0.00177528	[Display]
135	1.10333	0.025489	0.966136	5.9204	0.0338645	0.0341891	0.339449	[Display]
136	0.816304	0.0528532	0.893317	4.51641	0.106683	0.00925209	0.128604	[Display]
137	1.53002	0.057678	0.95638	9.066	0.0436204	0.0338526	0.361963	[Display]
